# Supplementary material for: Expression of ALS-PFN1 impairs vesicular degradation in iPSC-derived microglia
Source: Nat Commun. 2024 Mar 20;15:2497. doi: 10.1038/s41467-024-46695-w (PMC10954694; doi:10.1038/s41467-024-46695-w)
Supplement: Supplementary file 6 — Data S3 [file 41467_2024_46695_MOESM6_ESM.xlsx]

## Sheet: BioPlanet 2019
Term	Overlap	P-value	Adjusted P-value	Odds Ratio	Combined Score	Genes
Response to elevated platelet cytosolic calcium	5/21	0.00100653	0.157811	8.34604	57.598	TF;ALB;FLNA;PFN1;TLN1
Mitochondrial pathway of apoptosis: BH3-only Bcl-2 family	4/13	0.00120441	0.157811	11.6614	78.385	VDAC3;VDAC2;VDAC1;CTSD
Lipid digestion, mobilization, and transport	3/7	0.00184274	0.157811	19.3081	121.574	FABP4;ALB;P4HB
Collagen binding in corneal epithelia mediated by Erk and PI-3 Kinase	3/8	0.0028664	0.157811	15.4326	90.353	ITGB1;PFN1;TLN1
Urokinase-type plasminogen activator (uPA) and uPAR-mediated signaling	3/8	0.0028664	0.157811	15.4326	90.353	ITGB1;ITGAM;NCL
Phagosome	6/40	0.00390605	0.157811	4.75147	26.348	ITGB1;ITGAM;TFRC;CALR;ATP6V1E1;CORO1A
Downregulation of MTA-3 in ER-negative breast tumors	2/3	0.00452504	0.157811	50.4545	272.36	HSPB1;GAPDH
FYVE-finger proteins in vesicle transport	2/3	0.00452504	0.157811	50.4545	272.36	TF;TFRC
Lipid and lipoprotein metabolism	7/57	0.005755	0.161991	3.80872	19.6442	ASAH1;FABP4;ALB;AKR1B1;ACSL4;PLIN2;P4HB
Calcium signaling pathway	3/10	0.00580613	0.161991	11.0033	56.6544	VDAC3;VDAC2;VDAC1
T cell receptor regulation of apoptosis	10/108	0.00755885	0.164068	2.87132	14.0265	RPL7A;FABP4;NCL;GLO1;FLNA;VDAC1;VIM;ATP6V1E1;GAPDH;RPS24
Apoptotic execution phase	3/11	0.00776234	0.164068	9.61919	46.7345	BCAP31;VIM;LMNB1
Transferrin endocytosis and recycling	3/11	0.00776234	0.164068	9.61919	46.7345	TF;TFRC;ATP6V1E1
Iron metabolism in placenta	2/4	0.00882086	0.164068	25.2045	119.234	TF;TFRC
Lipoprotein metabolism	2/4	0.00882086	0.164068	25.2045	119.234	ALB;P4HB
Prolactin activation of MAPK signaling	3/12	0.0100636	0.175483	8.54264	39.2862	ITGB1;FLNA;CTSD
Platelet activation, signaling and aggregation	5/36	0.0118996	0.190984	4.24862	18.8267	TF;ALB;FLNA;PFN1;TLN1
Iron uptake and transport	3/13	0.0127213	0.190984	7.6814	33.5253	TF;TFRC;ATP6V1E1
RAGE pathway	2/5	0.01433	0.190984	16.7879	71.2712	ITGB1;FABP4
Muscle contraction	2/5	0.01433	0.190984	16.7879	71.2712	VIM;TLN1
Developmental biology	5/38	0.0149252	0.190984	3.98374	16.7504	ITGB1;FABP4;DPYSL2;PFN1;TLN1
Hemostasis pathway	7/68	0.0151025	0.190984	3.08953	12.9541	ITGB1;TF;ITGAM;ALB;FLNA;PFN1;TLN1
Semaphorin interactions	3/14	0.0157442	0.190984	6.97674	28.9624	ITGB1;DPYSL2;TLN1
TGF-beta regulation of extracellular matrix	6/55	0.0187434	0.201587	3.25102	12.929	ASAH1;TF;ITGAM;DPYSL2;AKR1B1;PLIN2
HIF-1 transcriptional activity in hypoxia	3/15	0.0191383	0.201587	6.38953	25.2774	TF;TFRC;PLIN2
PPAR signaling pathway	3/15	0.0191383	0.201587	6.38953	25.2774	FABP4;FABP5;ACSL4
HNF3B pathway	2/6	0.0209535	0.201587	12.5795	48.6256	TFRC;ALB
Aurora B signaling	2/6	0.0209535	0.201587	12.5795	48.6256	NCL;VIM
Mu-calpain pathway	2/6	0.0209535	0.201587	12.5795	48.6256	ITGB1;TLN1
Integrin cell surface interactions	3/17	0.0270519	0.226376	5.46678	19.7351	ITGB1;ITGAM;TLN1
Alpha-M beta-2 integrin signaling	2/7	0.0285978	0.226376	10.0545	35.7381	ITGAM;TLN1
Integrin family cell surface interactions	2/7	0.0285978	0.226376	10.0545	35.7381	ITGB1;ITGAM
Cell-extracellular matrix interactions	2/7	0.0285978	0.226376	10.0545	35.7381	ITGB1;FLNA
Monocyte and its surface molecules	2/7	0.0285978	0.226376	10.0545	35.7381	ITGB1;ITGAM
Cell junction organization	2/8	0.037175	0.226376	8.37121	27.559	ITGB1;FLNA
FAS pathway and stress induction of heat shock protein regulation	2/8	0.037175	0.226376	8.37121	27.559	HSPB1;LMNB1
AP-1 transcription factor network	1/1	0.0397578	0.226376	Infinity	Infinity	FABP4
Platelet adhesion to exposed collagen	1/1	0.0397578	0.226376	Infinity	Infinity	ITGB1
Pregnenolone biosynthesis	1/1	0.0397578	0.226376	Infinity	Infinity	AKR1B1
Heparan sulfate/heparin glycosaminoglycan (HS-GAG) biosynthesis	1/1	0.0397578	0.226376	Infinity	Infinity	GPC4
Recycling of bile acids and salts	1/1	0.0397578	0.226376	Infinity	Infinity	ALB
Sema3A-plexin repulsion signaling by inhibiting integrin adhesion	1/1	0.0397578	0.226376	Infinity	Infinity	TLN1
Chondroitin sulfate/dermatan sulfate metabolism	1/1	0.0397578	0.226376	Infinity	Infinity	GPC4
Tetrasaccharide linker sequence formation in glycosaminoglycan biosynthesis	1/1	0.0397578	0.226376	Infinity	Infinity	GPC4
Transport of organic anions	1/1	0.0397578	0.226376	Infinity	Infinity	ALB
Transport of vitamins, nucleosides, and related molecules	1/1	0.0397578	0.226376	Infinity	Infinity	ALB
Tryptophan catabolism	1/1	0.0397578	0.226376	Infinity	Infinity	KYNU
Neural crest differentiation	1/1	0.0397578	0.226376	Infinity	Infinity	ITGB1
Vitamin C in the brain	1/1	0.0397578	0.226376	Infinity	Infinity	P4HB
Axon guidance	4/35	0.046408	0.228105	3.31797	10.1871	ITGB1;DPYSL2;PFN1;TLN1
Transmembrane transport of small molecules	4/35	0.046408	0.228105	3.31797	10.1871	TF;TFRC;ALB;ATP6V1E1
Focal adhesion	4/35	0.046408	0.228105	3.31797	10.1871	ITGB1;ITGAM;FLNA;TLN1
Androgen receptor signaling, proteolysis, and transcription regulation	2/9	0.0466021	0.228105	7.16883	21.9804	FLNA;CALR
Rho cell motility signaling pathway	2/9	0.0466021	0.228105	7.16883	21.9804	PFN1;TLN1
RhoA signaling pathway	2/9	0.0466021	0.228105	7.16883	21.9804	ITGB1;TLN1
Leishmaniasis	2/9	0.0466021	0.228105	7.16883	21.9804	ITGB1;ITGAM
Mammalian calpain regulation of cell motility	2/9	0.0466021	0.228105	7.16883	21.9804	ITGB1;TLN1
