# Supplementary material for: Expression of ALS-PFN1 impairs vesicular degradation in iPSC-derived microglia
Source: Nat Commun. 2024 Mar 20;15:2497. doi: 10.1038/s41467-024-46695-w (PMC10954694; doi:10.1038/s41467-024-46695-w)
Supplement: Supplementary file 7 — Data S4 [file 41467_2024_46695_MOESM7_ESM.xlsx]

## Sheet: Kegg 2021 Human (Enrichr)
Term	Overlap	P-value	Adjusted P-value	Odds Ratio	Combined Score	Genes
Ferroptosis	5/17	0.000345146	0.0323701	11.1687	89.0318	TF;TFRC;VDAC3;VDAC2;ACSL4
Human T-cell leukemia virus 1 infection	5/19	0.000610756	0.0323701	9.55575	70.7203	VDAC3;VDAC2;VDAC1;CALR;TLN1
Staphylococcus aureus infection	3/6	0.00108315	0.0382711	25.7674	175.937	ITGAM;KRT10;KRT9
PPAR signaling pathway	4/16	0.00280698	0.0589678	8.72222	51.2487	FABP4;FABP5;ACSL4;PLIN2
Phagosome	6/40	0.00390605	0.0589678	4.75147	26.348	ITGB1;ITGAM;TFRC;CALR;ATP6V1E1;CORO1A
Cellular senescence	3/9	0.00418021	0.0589678	12.8488	70.3781	VDAC3;VDAC2;VDAC1
Cholesterol metabolism	3/9	0.00418021	0.0589678	12.8488	70.3781	VDAC3;VDAC2;VDAC1
Neutrophil extracellular trap formation	4/18	0.0044504	0.0589678	7.46259	40.4081	ITGAM;VDAC3;VDAC2;VDAC1
Rap1 signaling pathway	4/22	0.00946279	0.106674	5.78307	26.9513	ITGB1;ITGAM;PFN1;TLN1
Calcium signaling pathway	3/12	0.0100636	0.106674	8.54264	39.2862	VDAC3;VDAC2;VDAC1
HIF-1 signaling pathway	4/24	0.0129657	0.124942	5.19524	22.5756	LDHB;TF;TFRC;GAPDH
Estrogen signaling pathway	3/14	0.0157442	0.128567	6.97674	28.9624	KRT10;CTSD;KRT9
Diabetic cardiomyopathy	6/53	0.0157677	0.128567	3.39574	14.0916	NDUFA9;VDAC3;VDAC2;VDAC1;CTSD;GAPDH
cGMP-PKG signaling pathway	3/15	0.0191383	0.144904	6.38953	25.2774	VDAC3;VDAC2;VDAC1
Folate biosynthesis	2/6	0.0209535	0.148072	12.5795	48.6256	AKR1B1;GGH
NOD-like receptor signaling pathway	3/18	0.0315722	0.209166	5.09767	17.6149	VDAC3;VDAC2;VDAC1
Sphingolipid signaling pathway	2/8	0.037175	0.231797	8.37121	27.559	ASAH1;CTSD

## Sheet: GO Cellular Comp 2023 (Enrichr)
Term	Overlap	P-value	Adjusted P-value	Odds Ratio	Combined Score	Genes
Membrane Raft (GO:0045121)	7/19	3.47228e-06	0.000399312	16.438	206.638	ITGB1;LDHB;ITGAM;RAP2B;ANXA2;AHNAK;CTSD
Nucleus (GO:0005634)	30/399	1.41207e-05	0.00081194	3.77033	42.1065	AHNAK;AKR1B1;HSPB1;CORO1A;LMNB1;RPL7A;FLNA;LGALS9;GPC4;NDUFA9;ANXA2;TALDO1;GGH;KRT10;KRT9;H1-4;FABP4;FABP5;NCL;ALB;VDAC3;HNRNPD;VDAC2;PIN1;VDAC1;CALR;SSBP1;PFN1;GAPDH;RPS24
Lipid Droplet (GO:0005811)	6/17	2.52685e-05	0.000968626	15	158.789	BCAP31;FABP4;ANXA2;ACSL4;PLIN2;GAPDH
Intracellular Membrane-Bounded Organelle (GO:0043231)	31/457	8.88475e-05	0.00255437	3.32316	31.0004	TFRC;AHNAK;AKR1B1;HSPB1;CORO1A;LMNB1;RPL7A;FLNA;LGALS9;GPC4;NDUFA9;ANXA2;TALDO1;GGH;KRT10;KRT9;H1-4;FABP4;FABP5;NCL;ALB;VDAC3;HNRNPD;VDAC2;PIN1;VDAC1;CALR;SSBP1;PFN1;GAPDH;RPS24
Intermediate Filament (GO:0005882)	3/8	0.0028664	0.0659273	15.4326	90.353	KRT10;VIM;KRT9
Focal Adhesion (GO:0005925)	12/136	0.00484255	0.0740446	2.8093	14.9744	ITGB1;RPL7A;LASP1;AHNAK;ANXA6;HSPB1;FLNA;CALR;P4HB;VIM;PFN1;TLN1
Vacuolar Lumen (GO:0005775)	6/42	0.00502475	0.0740446	4.47917	23.7099	ASAH1;ANXA2;FABP5;GGH;GPC4;CTSD
Cell-Substrate Junction (GO:0030055)	12/137	0.00515093	0.0740446	2.784	14.6677	ITGB1;RPL7A;LASP1;AHNAK;ANXA6;HSPB1;FLNA;CALR;P4HB;VIM;PFN1;TLN1
Cell-Cell Junction (GO:0005911)	5/31	0.00622787	0.0795784	5.08912	25.8462	RAP2B;ANXA2;AHNAK;FLNA;TLN1
Tertiary Granule (GO:0070820)	5/32	0.00716362	0.0823816	4.89612	24.1806	ASAH1;ITGAM;RAP2B;GGH;CTSD
Endosome Membrane (GO:0010008)	6/48	0.00980342	0.10249	3.81786	17.6577	ITGB1;RAP2B;TFRC;ANXA2;ANXA6;CTSD
Intracellular Non-Membrane-Bounded Organelle (GO:0043232)	12/150	0.0108122	0.103617	2.48849	11.2656	BCAP31;RPL7A;FABP4;ANXA2;NCL;HSPB1;FLNA;ACSL4;PLIN2;P4HB;VIM;GAPDH
Lysosome (GO:0005764)	7/67	0.0139662	0.123547	3.14402	13.4285	ASAH1;ANXA2;AHNAK;ANXA6;GPC4;ATP6V1E1;CTSD
Mitochondrial Outer Membrane (GO:0005741)	4/27	0.0196205	0.146454	4.50518	17.7107	VDAC3;VDAC2;ACSL4;VDAC1
Collagen-Containing Extracellular Matrix (GO:0062023)	4/27	0.0196205	0.146454	4.50518	17.7107	ANXA2;ANXA6;LGALS9;CTSD
Lytic Vacuole Membrane (GO:0098852)	5/41	0.0203762	0.146454	3.6416	14.1782	ANXA2;AHNAK;ANXA6;ATP6V1E1;CTSD
Organelle Outer Membrane (GO:0031968)	4/28	0.0222337	0.150405	4.31349	16.4178	VDAC3;VDAC2;ACSL4;VDAC1
Cortical Actin Cytoskeleton (GO:0030864)	2/7	0.0285978	0.182708	10.0545	35.7381	LASP1;CORO1A
Specific Granule (GO:0042581)	4/32	0.034765	0.190506	3.68367	12.374	ITGAM;RAP2B;GGH;CTSD
Lysosomal Lumen (GO:0043202)	3/19	0.0364656	0.190506	4.77471	15.8109	ASAH1;GPC4;CTSD
Late Endosome Membrane (GO:0031902)	2/8	0.037175	0.190506	8.37121	27.559	ANXA2;ANXA6
Cortical Cytoskeleton (GO:0030863)	2/8	0.037175	0.190506	8.37121	27.559	LASP1;CORO1A
HFE-transferrin Receptor Complex (GO:1990712)	1/1	0.0397578	0.190506	Infinity	Infinity	TFRC
Glial Cell Projection (GO:0097386)	1/1	0.0397578	0.190506	Infinity	Infinity	ITGB1
Basolateral Plasma Membrane (GO:0016323)	2/9	0.0466021	0.21437	7.16883	21.9804	TFRC;ANXA2

## Sheet: Metascape
GroupID	Category	Term	Description	LogP	InTerm_InList	Symbols
1_Summary	GO Biological Processes	GO:0030316	osteoclast differentiation	-4.1749	4/6	ANXA2,GLO1,TF,TFRC,ANXA6,FLNA,NDUFA9,CORO1A
1_Member	GO Biological Processes	GO:0030316	osteoclast differentiation	-4.1749	4/6	ANXA2,GLO1,TF,TFRC
1_Member	GO Biological Processes	GO:0030001	metal ion transport	-2.66181	7/40	ANXA2,ANXA6,FLNA,NDUFA9,TF,TFRC,CORO1A
1_Member	GO Biological Processes	GO:0002573	myeloid leukocyte differentiation	-2.35758	4/15	ANXA2,GLO1,TF,TFRC
2_Summary	WikiPathways	WP4313	Ferroptosis	-3.66618	6/20	ACSL4,HSPB1,TF,TFRC,VDAC2,VDAC3,ITGAM,VDAC1,H4C9,CALR,TLN1,ANXA2,ANXA6,ATP6V1E1,FLNA,LASP1
2_Member	WikiPathways	WP4313	Ferroptosis	-3.66618	6/20	ACSL4,HSPB1,TF,TFRC,VDAC2,VDAC3
2_Member	KEGG Pathway	hsa04216	Ferroptosis	-3.07092	5/17	ACSL4,TF,TFRC,VDAC2,VDAC3
2_Member	KEGG Pathway	hsa04613	Neutrophil extracellular trap formation	-2.82918	5/19	ITGAM,VDAC1,VDAC2,VDAC3,H4C9
2_Member	KEGG Pathway	hsa05166	Human T-cell leukemia virus 1 infection	-2.82918	5/19	CALR,TLN1,VDAC1,VDAC2,VDAC3
2_Member	GO Biological Processes	GO:0006820	monoatomic anion transport	-2.49422	3/7	VDAC1,VDAC2,VDAC3
2_Member	GO Biological Processes	GO:0098656	monoatomic anion transmembrane transport	-2.49422	3/7	VDAC1,VDAC2,VDAC3
2_Member	Reactome Gene Sets	R-HSA-8949215	Mitochondrial calcium ion transport	-2.3051	3/8	VDAC1,VDAC2,VDAC3
2_Member	GO Biological Processes	GO:0034220	monoatomic ion transmembrane transport	-2.20987	8/60	ANXA2,ANXA6,ATP6V1E1,FLNA,LASP1,VDAC1,VDAC2,VDAC3
2_Member	KEGG Pathway	hsa04218	Cellular senescence	-2.14398	3/9	VDAC1,VDAC2,VDAC3
2_Member	KEGG Pathway	hsa04979	Cholesterol metabolism	-2.14398	3/9	VDAC1,VDAC2,VDAC3
2_Member	GO Biological Processes	GO:0015698	inorganic anion transport	-2.00402	3/10	VDAC1,VDAC2,VDAC3
3_Summary	GO Biological Processes	GO:0098609	cell-cell adhesion	-3.17689	8/43	ANXA2,GPC4,FLNA,HSPB1,ITGAM,ITGB1,RAP2B,TLN1,AKR1B1
3_Member	GO Biological Processes	GO:0098609	cell-cell adhesion	-3.17689	8/43	ANXA2,GPC4,FLNA,HSPB1,ITGAM,ITGB1,RAP2B,TLN1
3_Member	GO Biological Processes	GO:0034109	homotypic cell-cell adhesion	-2.24831	4/16	FLNA,HSPB1,RAP2B,TLN1
3_Member	GO Biological Processes	GO:0070527	platelet aggregation	-2.24831	4/16	FLNA,HSPB1,RAP2B,TLN1
3_Member	GO Biological Processes	GO:0050878	regulation of body fluid levels	-2.16523	6/37	AKR1B1,ANXA2,FLNA,HSPB1,RAP2B,TLN1
4_Summary	GO Biological Processes	GO:0045109	intermediate filament organization	-3.00821	3/5	KRT9,KRT10,VIM,ITGAM
4_Member	GO Biological Processes	GO:0045109	intermediate filament organization	-3.00821	3/5	KRT9,KRT10,VIM
4_Member	GO Biological Processes	GO:0045103	intermediate filament-based process	-2.49422	3/7	KRT9,KRT10,VIM
4_Member	GO Biological Processes	GO:0045104	intermediate filament cytoskeleton organization	-2.49422	3/7	KRT9,KRT10,VIM
4_Member	KEGG Pathway	hsa05150	Staphylococcus aureus infection	-2.49422	3/7	ITGAM,KRT9,KRT10
5_Summary	Reactome Gene Sets	R-HSA-2559586	DNA Damage/Telomere Stress Induced Senescence	-3.00821	3/5	H1-4,LMNB1,H4C9,VIM,BCAP31
5_Member	Reactome Gene Sets	R-HSA-2559586	DNA Damage/Telomere Stress Induced Senescence	-3.00821	3/5	H1-4,LMNB1,H4C9
5_Member	Reactome Gene Sets	R-HSA-75153	Apoptotic execution phase	-2.47659	4/14	H1-4,LMNB1,VIM,BCAP31
5_Member	Reactome Gene Sets	R-HSA-111465	Apoptotic cleavage of cellular proteins	-2.3051	3/8	LMNB1,VIM,BCAP31
6_Summary	GO Biological Processes	GO:0001894	tissue homeostasis	-2.9457	5/18	ALB,HSPB1,ITGB1,TF,CORO1A,AKR1B1,RPS24,FLNA,VDAC1,AHNAK,CALR,LGALS9,PFN1
6_Member	GO Biological Processes	GO:0001894	tissue homeostasis	-2.9457	5/18	ALB,HSPB1,ITGB1,TF,CORO1A
6_Member	GO Biological Processes	GO:0060249	anatomical structure homeostasis	-2.9457	5/18	ALB,HSPB1,ITGB1,TF,CORO1A
6_Member	GO Biological Processes	GO:0001895	retina homeostasis	-2.49422	3/7	ALB,HSPB1,TF
6_Member	GO Biological Processes	GO:0048871	multicellular organismal homeostasis	-2.35747	7/45	ALB,AKR1B1,HSPB1,ITGB1,RPS24,TF,CORO1A
6_Member	GO Biological Processes	GO:0010959	regulation of metal ion transport	-2.35412	6/34	FLNA,ITGB1,TF,VDAC1,CORO1A,AHNAK
6_Member	GO Biological Processes	GO:0071677	positive regulation of mononuclear cell migration	-2.3051	3/8	CALR,LGALS9,CORO1A
6_Member	GO Biological Processes	GO:2000147	positive regulation of cell motility	-2.19646	7/48	CALR,HSPB1,ITGB1,LGALS9,PFN1,TF,CORO1A
6_Member	GO Biological Processes	GO:0040017	positive regulation of locomotion	-2.1459	7/49	CALR,HSPB1,ITGB1,LGALS9,PFN1,TF,CORO1A
6_Member	GO Biological Processes	GO:0050921	positive regulation of chemotaxis	-2.00402	3/10	CALR,HSPB1,LGALS9
7_Summary	GO Biological Processes	GO:0034249	negative regulation of amide metabolic process	-2.72467	6/29	CALR,GAPDH,HNRNPD,NCL,PIN1,RTN1
7_Member	GO Biological Processes	GO:0034249	negative regulation of amide metabolic process	-2.72467	6/29	CALR,GAPDH,HNRNPD,NCL,PIN1,RTN1
8_Summary	Canonical Pathways	M5880	NABA ECM AFFILIATED	-2.60702	4/13	ANXA2,ANXA6,GPC4,LGALS9,AKR1B1,TLN1
8_Member	Canonical Pathways	M5880	NABA ECM AFFILIATED	-2.60702	4/13	ANXA2,ANXA6,GPC4,LGALS9
8_Member	WikiPathways	WP98	Prostaglandin synthesis and regulation	-2.14398	3/9	AKR1B1,ANXA2,ANXA6
8_Member	Reactome Gene Sets	R-HSA-445355	Smooth Muscle Contraction	-2.00402	3/10	ANXA2,ANXA6,TLN1
9_Summary	WikiPathways	WP5061	Fatty acid transporters	-2.49422	3/7	FABP4,FABP5,ACSL4,PLIN2
9_Member	WikiPathways	WP5061	Fatty acid transporters	-2.49422	3/7	FABP4,FABP5,ACSL4
9_Member	KEGG Pathway	hsa03320	PPAR signaling pathway	-2.24831	4/16	PLIN2,FABP4,FABP5,ACSL4
10_Summary	GO Biological Processes	GO:0042180	cellular ketone metabolic process	-2.35758	4/15	AKR1B1,GLO1,NDUFA9,KYNU
10_Member	GO Biological Processes	GO:0042180	cellular ketone metabolic process	-2.35758	4/15	AKR1B1,GLO1,NDUFA9,KYNU
11_Summary	Canonical Pathways	M174	PID UPA UPAR PATHWAY	-2.3051	3/8	ITGAM,ITGB1,NCL,GPC4
11_Member	Canonical Pathways	M174	PID UPA UPAR PATHWAY	-2.3051	3/8	ITGAM,ITGB1,NCL
11_Member	GO Biological Processes	GO:0098742	cell-cell adhesion via plasma-membrane adhesion molecules	-2.00402	3/10	GPC4,ITGAM,ITGB1
12_Summary	GO Biological Processes	GO:0050808	synapse organization	-2.18908	5/26	GPC4,FLNA,ITGAM,PFN1,PIN1,ALB,TF,TLN1
12_Member	GO Biological Processes	GO:0050808	synapse organization	-2.18908	5/26	GPC4,FLNA,ITGAM,PFN1,PIN1
12_Member	Reactome Gene Sets	R-HSA-114608	Platelet degranulation	-2.04677	5/28	ALB,FLNA,PFN1,TF,TLN1
13_Summary	GO Biological Processes	GO:0071345	cellular response to cytokine stimulus	-2.08967	9/76	ASAH1,FABP4,GAPDH,LGALS9,NCL,P4HB,TFRC,VIM,CORO1A
13_Member	GO Biological Processes	GO:0071345	cellular response to cytokine stimulus	-2.08967	9/76	ASAH1,FABP4,GAPDH,LGALS9,NCL,P4HB,TFRC,VIM,CORO1A
