# Supplementary material for: Expression of ALS-PFN1 impairs vesicular degradation in iPSC-derived microglia
Source: Nat Commun. 2024 Mar 20;15:2497. doi: 10.1038/s41467-024-46695-w (PMC10954694; doi:10.1038/s41467-024-46695-w)
Supplement: Supplementary file 8 — Data S5 [file 41467_2024_46695_MOESM8_ESM.xlsx]

## Sheet: WT_Vs_PFN1-ALS_with_wald_stat_w
Gene	Gene_name	baseMean	log2FoldChange	lfcSE	stat	pvalue	p-adj	WT1	CG1	WT2	CG2	WT3	CG3	WT4	CG4	WT2 1	MThet1	WT2 2	MThet 2	WT2 3	MThet 3
ENSG00000121749.15	TBC1D15	1208.85	0.995449	0.108567	9.16897	4.77582e-20	1.10522e-15	704.612	1397.71	657.358	1451.42	916.149	2011.06	856.899	2135.56	923.047	1641.92	789.455	1244.9	766.089	1427.76
ENSG00000250616.2	AC012645.1	14.6972	3.06752	0.558823	5.48926	4.03617e-08	0.000467025	2.6423	46.0987	9.29128	60.8562	2.79314	9.78355	3.38695	49.164	0	7.47786	0.852543	6.66739	1.70811	5.03916
ENSG00000266472.6	MRPS21	1196.09	0.7839	0.147887	5.30068	1.15371e-07	0.000889974	731.916	1452.11	721.235	1333.77	543.731	1138.15	503.527	1114.38	1135.07	1494.5	1387.94	2795.54	1201.66	1191.76
ENSG00000245680.11	ZNF585B	399.862	-0.698256	0.133942	-5.21312	1.85687e-07	0.00107429	388.417	251.699	370.49	260.667	526.972	276.114	479.818	223.287	618.488	364.279	496.18	286.698	561.115	493.838
ENSG00000253873.6	PCDHGA11	133.517	-1.33703	0.27268	-4.90328	9.42481e-07	0.00436218	265.991	152.126	279.9	128.812	153.623	60.8754	138.865	64.5278	125.338	89.7343	139.817	9.52485	187.038	73.0679
ENSG00000217330.1	SSXP10	11.9589	3.51902	0.757448	4.64589	3.3862e-06	0.0130606	0.880765	49.7866	4.64564	73.0275	0	6.52237	5.64492	23.5578	0	0	0	0	0	3.35944
ENSG00000177807.10	KCNJ10	103.719	-1.1372	0.248623	-4.57402	4.78463e-06	0.015818	27.3037	7.3758	13.9369	11.157	478.557	107.619	319.502	143.395	79.6538	65.1642	57.1204	26.6696	74.3029	40.3133
ENSG00000147804.10	SLC39A4	6.84843	-4.30845	0.950138	-4.53455	5.77258e-06	0.0166986	22.0191	0	10.4527	0	0.931046	1.08706	0	0	9.37103	0	21.3136	0	28.1839	2.51958
ENSG00000156253.7	RWDD2B	226.517	-0.72777	0.160987	-4.52067	6.16429e-06	0.0158504	241.33	135.53	305.451	128.812	135.002	90.2261	168.219	70.6733	385.384	288.432	349.543	299.08	349.309	224.243
ENSG00000225370.1	AC243962.1	26.2367	-2.31203	0.515259	-4.48712	7.21924e-06	0.0167068	28.1845	0	52.2634	4.05708	66.1042	6.52237	39.5144	4.097	22.2562	14.9557	34.9543	32.3845	42.7028	19.3168
ENSG00000163975.12	MELTF	1767.56	0.453543	0.103758	4.37117	1.23584e-05	0.0259998	4152.81	6400.35	2476.12	2935.3	715.974	1083.8	435.788	543.877	434.582	676.212	1203.79	1795.43	889.073	1002.79
ENSG00000100302.7	RASD2	17.8297	1.94479	0.44578	4.36268	1.2848e-05	0.0247774	13.2115	34.1131	3.48423	15.2141	6.51732	46.7436	15.8058	24.582	2.34276	35.2528	3.41017	21.9071	9.39462	17.6371
ENSG00000239998.6	LILRA2	105.447	-1.29862	0.300318	-4.32414	1.5313e-05	0.0272595	74.865	41.4889	91.7513	35.4995	61.449	13.0447	147.897	15.3638	162.822	142.079	208.873	173.352	225.471	82.3063
ENSG00000151612.18	ZNF827	254.929	-0.49643	0.131609	-3.77201	0.000161935	0.267679	280.083	176.097	224.152	180.54	338.901	296.768	359.017	245.82	383.041	254.247	237.007	130.49	257.071	205.766
ENSG00000151062.15	CACNA2D4	775.602	0.41037	0.109085	3.76192	0.000168614	0.260137	577.782	794.742	499.406	718.103	292.348	404.387	359.017	530.562	892.591	1154.8	932.682	1338.24	1186.28	1177.48
ENSG00000154096.14	THY1	26.953	1.82127	0.489398	3.72144	0.000198088	0.28651	4.40383	37.801	8.12987	12.1712	6.51732	18.48	11.2898	30.7275	2.34276	36.321	7.67289	80.9612	76.011	44.5126
ENSG00000140092.14	FBLN5	33.9396	1.27353	0.346327	3.67724	0.000235771	0.320953	9.68842	54.3965	23.2282	24.3425	33.5176	35.873	24.8376	44.0428	7.02828	36.321	17.9034	61.9115	26.4758	75.5874
ENSG00000164659.15	ELAPOR2	102.573	-0.737362	0.203261	-3.62767	0.000285996	0.367695	107.453	72.836	118.464	68.9704	61.449	41.3083	128.704	50.1883	151.108	72.6421	134.702	66.6739	174.228	187.289
ENSG00000137628.17	DDX60	416.965	0.555394	0.153481	3.61866	0.000296134	0.360692	213.145	310.706	216.022	409.765	392.901	651.15	456.109	377.948	350.242	479.651	278.782	402.901	440.693	857.498
ENSG00000218336.9	TENM3	11.2716	2.47161	0.68881	3.58824	0.000332923	0.385225	0.880765	23.0494	0	6.08562	4.65523	25.0024	13.5478	9.21825	0	24.5701	2.55763	15.2398	14.519	18.4769
ENSG00000275993.3	SIK1B	82.0287	0.909455	0.256535	3.54515	0.000392395	0.432419	42.2767	42.4108	38.3265	48.685	97.7598	295.681	80.1578	224.311	25.7703	23.5018	37.5119	100.011	27.3298	64.6693
ENSG00000104972.15	LILRB1	504.802	-1.64161	0.467167	-3.51398	0.000441451	0.464366	251.018	90.3535	476.178	150.112	658.249	72.8331	795.934	58.3823	774.282	827.906	939.502	560.061	946.295	466.123
ENSG00000185442.13	FAM174B	237.156	0.542677	0.15614	3.47557	0.000509772	0.51292	312.672	392.761	275.254	322.538	229.037	293.507	249.505	275.523	114.795	209.38	156.868	300.033	61.4921	126.819
ENSG00000112303.14	VNN2	452.245	-0.686285	0.197876	-3.46825	0.00052386	0.505132	172.63	164.112	271.77	194.74	1153.57	321.77	1602.03	732.339	504.864	268.135	248.09	208.594	251.947	236.841
ENSG00000152137.8	HSPB8	302.671	0.700684	0.202465	3.46076	0.00053865	0.498617	399.867	303.33	258.994	311.381	341.694	789.206	287.891	653.472	119.481	313.002	132.997	179.067	52.9515	94.0644
ENSG00000186818.12	LILRB4	3122.28	-1.70058	0.501147	-3.39338	0.000690352	0.614466	2341.95	782.757	3042.89	822.573	6136.52	603.319	4809.47	245.82	3412.23	2363	5781.09	5342.49	4825.42	3202.39
ENSG00000266473.1	AC007448.4	53.4175	0.85085	0.251	3.38984	0.000699326	0.5994	82.7919	86.6656	51.102	78.0988	24.2072	47.8307	30.4826	43.0185	16.3993	48.072	39.217	117.156	29.892	52.9112
ENSG00000249307.7	LINC01088	21.2197	2.26253	0.669811	3.37786	0.000730511	0.603767	2.6423	57.1624	6.96846	54.7706	3.72418	60.8754	12.4188	85.0128	4.68552	1.06827	5.11526	0.952485	0	1.67972
ENSG00000185559.16	DLK1	27.875	1.92152	0.572831	3.35443	0.00079528	0.634633	28.1845	35.957	1.16141	2.02854	10.2415	36.9601	6.7739	114.716	2.34276	49.1402	4.26272	38.0994	45.265	15.1175
ENSG00000253953.3	PCDHGB4	121.139	-0.75737	0.227258	-3.33264	0.000860264	0.663608	155.015	65.4602	161.436	79.1131	156.416	50.0048	162.574	101.401	134.709	144.216	118.503	58.1016	146.898	162.093
ENSG00000275832.5	ARHGAP23	213.831	0.63644	0.193965	3.28121	0.00103362	0.771614	162.942	365.102	305.451	476.707	86.5872	136.97	71.126	127.007	108.938	280.954	257.468	232.406	192.163	189.808
ENSG00000250120.8	PCDHA10	83.8631	-1.16409	0.35549	-3.27459	0.00105814	0.765235	109.215	31.3471	144.015	79.1131	91.2425	8.69649	90.3187	15.3638	105.424	168.786	81.8441	57.1491	105.903	85.6658
ENSG00000136153.20	LMO7	281.466	-0.534345	0.166617	-3.20703	0.00134113	0.940497	370.802	221.274	247.38	176.483	93.1046	107.619	212.249	97.3038	448.638	351.459	498.738	248.599	462.899	403.973
ENSG00000280852.2	AC025048.6	7.22978	2.10777	0.664078	3.17399	0.00150361	1.02343	0	6.45382	3.48423	6.08562	3.72418	17.393	9.03187	9.21825	3.51414	11.7509	1.70509	9.52485	0.854057	18.4769
ENSG00000198185.11	ZNF334	264.691	-0.375927	0.120382	-3.12279	0.00179143	1.1845	257.183	221.274	258.994	224.154	204.83	154.363	204.346	134.177	470.894	335.435	346.132	251.456	350.163	292.271
ENSG00000092929.12	UNC13D	551.043	0.438426	0.140652	3.11708	0.0018265	1.17413	460.64	408.435	435.529	656.233	447.833	554.401	397.402	775.357	540.006	889.865	511.526	638.165	441.547	557.667
ENSG00000150045.12	KLRF1	45.6354	0.699455	0.227315	3.07703	0.00209077	1.30769	32.5883	55.3185	33.6809	58.8277	15.8278	30.4377	18.0637	25.6063	46.8552	71.5738	36.6593	70.4839	62.3461	80.6266
ENSG00000172346.15	CSDC2	4.98355	2.51709	0.820799	3.06664	0.00216481	1.31837	1.76153	4.60987	0	2.02854	0	4.34824	4.51594	7.16975	0	8.54613	5.9678	19.0497	0.854057	10.9182
ENSG00000138795.10	LEF1	26.5999	1.01338	0.33108	3.06084	0.00220717	1.3097	38.7537	74.68	27.8738	52.7421	0.931046	5.43531	4.51594	6.1455	11.7138	40.5941	22.1661	42.8618	18.7892	25.1958
ENSG00000273213.3	H3-2	26.9239	1.08428	0.354502	3.05859	0.00222378	1.28657	29.946	42.4108	19.744	63.899	29.7935	22.8283	13.5478	23.5578	17.5707	42.7306	3.41017	15.2398	11.1027	41.1532
ENSG00000169442.9	CD52	669.158	0.694792	0.227457	3.0546	0.00225357	1.272	895.738	931.195	1207.87	1034.56	127.553	369.601	167.09	224.311	173.364	727.489	719.546	1405.87	653.353	730.679
ENSG00000283312.1	AC017104.3	4.16251	-3.13176	1.02721	-3.0488	0.00229754	1.26594	7.92689	0	10.4527	2.02854	9.31046	0	1.12898	3.07275	8.19965	0	8.52543	0	4.27028	3.35944
ENSG00000163430.12	FSTL1	80.5315	1.157	0.38413	3.012	0.00259533	1.39677	16.7345	138.296	12.7755	35.4995	50.2765	67.3978	118.543	80.9158	10.5424	67.3007	32.3966	128.585	221.201	146.976
ENSG00000171611.10	PTCRA	199.134	0.651236	0.218868	2.97548	0.00292533	1.53859	260.707	383.542	291.514	264.725	15.8278	66.3107	15.8058	30.7275	114.795	182.673	230.187	461.003	236.574	233.481
ENSG00000106537.8	TSPAN13	2168.28	-0.329409	0.111284	-2.96007	0.00307572	1.58174	1654.96	1666.93	2162.54	1881.47	3042.66	1889.31	3470.5	2503.27	2261.93	1574.62	1849.17	1747.81	2606.58	2044.22
ENSG00000276170.4	AC244153.1	10.9137	2.03915	0.689626	2.95689	0.00310759	1.56339	7.04612	16.5955	25.551	10.1427	0.931046	19.5671	0	1.02425	1.17138	19.2288	2.55763	37.1469	4.27028	7.55874
ENSG00000113108.19	APBB3	1436.96	-0.307676	0.104059	-2.95675	0.00310897	1.5308	1156.44	779.991	945.387	856.044	1137.74	1117.5	1462.03	1136.92	1574.33	1428.27	2160.34	1547.79	2758.6	2055.98
ENSG00000198003.12	CCDC151	32.2277	1.03033	0.349904	2.94462	0.00323354	1.55897	6.16536	21.2054	27.8738	27.3853	15.8278	30.4377	13.5478	11.2668	22.2562	33.1162	31.5441	130.49	17.0811	62.9895
ENSG00000170323.9	FABP4	2055.27	0.54297	0.185497	2.92711	0.00342129	1.61582	1772.98	2575.08	5579.41	3651.37	149.898	236.979	258.537	354.391	1554.42	4129.92	1677.8	3347.98	1543.28	1941.76
ENSG00000277112.3	ANKRD20A21P	4.42727	-2.45222	0.842566	-2.91042	0.00360943	1.67059	1.76153	0	15.0983	1.01427	1.86209	1.08706	14.6768	6.1455	8.19965	1.06827	3.41017	0	5.9784	1.67972
ENSG00000061337.15	LZTS1	24.0265	1.17696	0.405147	2.90502	0.00367231	1.66637	4.40383	44.2548	8.12987	34.4852	7.44836	14.1318	20.3217	35.8488	7.02828	18.1605	23.8712	35.2419	44.4109	38.6336
ENSG00000120738.8	EGR1	808.479	0.469817	0.16341	2.87508	0.00403924	1.79762	959.153	911.833	828.085	948.343	351.935	790.293	304.826	467.058	618.488	1246.67	899.433	841.997	892.489	1258.11
ENSG00000130513.6	GDF15	186.104	0.681385	0.239388	2.84637	0.0044221	1.93087	102.169	177.941	163.759	229.225	82.8631	126.099	129.833	128.031	65.5972	373.893	248.09	299.08	211.806	267.076
ENSG00000164070.12	HSPA4L	40.1653	-0.756875	0.265977	-2.84564	0.00443217	1.89943	37.8729	18.4395	33.6809	29.4138	54.9317	31.5248	76.7709	28.679	53.8834	55.5498	46.0373	20.0022	46.9731	28.5553
ENSG00000204967.12	PCDHA4	128.974	-0.727448	0.255902	-2.84269	0.00447352	1.8823	100.407	102.339	111.495	106.498	224.382	64.1366	184.024	55.3095	200.306	198.697	148.342	57.1491	136.649	115.901
ENSG00000100097.12	LGALS1	9069.03	0.470237	0.165711	2.83769	0.00454408	1.87784	9619.72	11428.8	12370.2	10030.1	5410.31	9138.92	7446.78	8277.99	5606.22	10726.5	6828.02	16627.5	6210.7	7244.64
ENSG00000198576.4	ARC	15.0036	1.64771	0.582091	2.83068	0.00464488	1.88582	0.880765	31.3471	11.6141	26.371	0	9.78355	5.64492	10.2425	7.02828	34.1845	17.0509	8.57236	17.9352	29.3951
ENSG00000285872.1	AC007240.3	8.09814	-1.5394	0.54523	-2.82339	0.00475187	1.896	11.4499	3.6879	13.9369	2.02854	19.552	4.34824	15.8058	6.1455	3.51414	1.06827	8.52543	3.80994	11.1027	8.39861
ENSG00000102024.18	PLS3	65.3746	1.05117	0.372884	2.81903	0.00481692	1.88937	14.0922	89.4316	42.9721	62.8848	22.3451	53.266	94.8346	66.5763	4.68552	58.7546	33.2492	62.864	164.833	144.456
ENSG00000197461.13	PDGFA	459.988	0.425907	0.151638	2.80871	0.004974	1.91847	591.874	944.102	702.653	600.448	102.415	170.669	92.5767	144.419	357.271	627.072	519.199	681.027	448.38	457.724
ENSG00000167550.11	RHEBL1	10.7954	1.31597	0.468573	2.80846	0.00497793	1.88851	2.6423	11.9857	5.80705	19.2711	8.37941	17.393	6.7739	21.5093	3.51414	17.0923	8.52543	10.4773	7.68651	10.0783
ENSG00000011105.14	TSPAN9	166.017	0.430397	0.153284	2.80784	0.00498748	1.86162	140.922	175.175	140.531	182.569	203.899	281.549	244.989	241.723	70.2828	128.192	108.273	181.925	99.0706	125.139
ENSG00000230715.3	AC018638.2	335.17	-0.350798	0.125129	-2.80349	0.00505535	1.857	427.171	292.266	420.43	332.681	370.556	328.292	354.501	303.178	226.076	192.288	388.76	226.691	437.277	392.215
ENSG00000101445.10	PPP1R16B	58.5627	-1.23505	0.44065	-2.80279	0.00506627	1.83193	211.384	48.8647	10.4527	22.3139	5.58627	2.17412	6.7739	17.4123	60.9117	4.27306	74.1712	23.8121	252.801	78.9469
ENSG00000237892.1	KLF7-IT1	2.28342	3.16308	1.12896	2.80175	0.00508258	1.80956	0.880765	3.6879	0	3.04281	0	2.17412	1.12898	9.21825	0	1.06827	0.852543	5.71491	0	4.1993
ENSG00000165457.14	FOLR2	4979.35	0.422474	0.150802	2.80152	0.00508628	1.78343	6212.92	6738.72	5462.11	7059.32	3448.59	4958.09	4073.37	4679.8	5052.16	4467.49	3741.81	8979.07	1863.55	2973.95
ENSG00000178882.15	RFLNA	13.8684	1.89075	0.67524	2.80012	0.00510841	1.76446	3.52306	47.0207	4.64564	5.07135	8.37941	8.69649	14.6768	5.12125	0	21.3653	1.70509	41.9093	7.68651	24.356
ENSG00000155265.11	GOLGA7B	344.336	0.644463	0.230588	2.79487	0.00519204	1.76698	376.087	512.618	912.868	719.118	17.6899	61.9625	12.4188	41.9943	219.048	505.29	294.98	417.188	380.055	349.382
ENSG00000258181.1	AC008083.3	7.8274	-1.72004	0.615999	-2.79228	0.00523388	1.7554	8.80765	1.84395	4.64564	8.11416	13.9657	4.34824	10.1609	4.097	24.599	8.54613	7.67289	0	11.1027	1.67972
ENSG00000254682.1	AP002387.1	45.9564	0.658947	0.236167	2.79018	0.00526792	1.74157	32.5883	46.0987	45.295	46.6564	23.2761	41.3083	39.5144	50.1883	35.1414	81.1882	40.9221	73.3413	31.6001	56.2707
ENSG00000058091.17	CDK14	47.402	-0.672215	0.240939	-2.78998	0.00527107	1.71807	35.2306	19.3615	42.9721	37.528	59.5869	32.6118	42.9014	31.7518	50.3693	43.7989	40.9221	15.2398	134.087	77.2672
ENSG00000184185.10	KCNJ12	4.47105	2.49728	0.903216	2.76488	0.00569436	1.83026	2.6423	12.9076	3.48423	16.2283	0.931046	7.60943	5.64492	2.0485	0	2.13653	0	4.76242	0	4.1993
ENSG00000111799.21	COL12A1	41.6494	1.1097	0.402985	2.7537	0.00589262	1.86804	11.4499	98.6513	9.29128	31.4424	22.3451	43.4824	55.3202	35.8488	9.37103	51.2768	26.4288	53.3391	78.5732	56.2707
ENSG00000251453.1	HAUS1P1	24.6577	-0.938612	0.340857	-2.75369	0.00589284	1.84287	20.2576	7.3758	24.3896	16.2283	39.1039	10.8706	46.2883	28.679	19.9134	22.4336	30.6915	8.57236	41.8488	28.5553
ENSG00000262406.3	MMP12	69.8077	-0.818763	0.29774	-2.74993	0.00596079	1.83926	81.0304	46.0987	77.8144	35.4995	189.002	32.6118	149.026	60.4308	72.6255	76.9151	18.7559	18.0972	58.9299	60.47
ENSG00000069482.7	GAL	1468.99	0.576003	0.210643	2.7345	0.0062476	1.90239	1057.8	1399.56	2632.92	2293.27	35.3797	108.706	54.1912	92.1825	968.731	2637.55	1831.26	2904.13	2620.25	1930
ENSG00000231964.1	AL731567.1	57.1876	-0.631015	0.231091	-2.73059	0.00632215	1.90009	65.1766	19.3615	49.9406	36.5137	98.6908	67.3978	56.4492	43.0185	71.4541	42.7306	54.5628	41.9093	84.5516	68.8686
ENSG00000120149.9	MSX2	5.33586	2.45913	0.901268	2.72853	0.00636179	1.88749	2.6423	16.5955	1.16141	12.1712	0	2.17412	0	1.02425	3.51414	1.06827	0	20.0022	4.27028	10.0783
ENSG00000113721.14	PDGFRB	32.318	0.940341	0.34466	2.72832	0.00636586	1.86479	20.2576	33.1911	5.80705	19.2711	62.3801	39.1342	24.8376	87.0613	12.8852	40.5941	14.4932	33.337	24.7676	34.4343
ENSG00000147168.13	IL2RG	90.2464	0.707521	0.259389	2.72764	0.00637883	1.84524	74.865	120.779	55.7477	90.2701	48.4144	59.7884	12.4188	86.037	50.3693	86.5295	138.112	165.732	136.649	137.737
ENSG00000067606.17	PRKCZ	16.5024	-1.15462	0.426077	-2.70988	0.00673076	1.923	15.8538	11.0637	15.0983	9.12843	13.9657	4.34824	20.3217	5.12125	22.2562	2.13653	26.4288	20.0022	38.4326	26.8755
ENSG00000253522.6	MIR3142HG	89.3936	-0.615023	0.226959	-2.70985	0.00673143	1.89974	42.2767	49.7866	56.9091	45.6422	158.278	56.5272	147.897	111.643	180.392	73.7103	88.6645	53.3391	100.779	85.6658
ENSG00000162627.17	SNX7	313.545	-0.396813	0.146619	-2.70642	0.0068013	1.89633	393.702	381.698	371.651	306.31	194.589	117.403	211.12	112.668	459.181	301.251	415.188	430.523	391.158	303.19
ENSG00000102781.14	KATNAL1	83.4695	-0.515204	0.190484	-2.70471	0.0068365	1.88346	66.0574	57.1624	89.4285	69.9846	127.553	77.1813	130.962	88.0855	104.253	94.0074	83.5492	36.1944	82.8435	61.3098
ENSG00000204291.11	COL15A1	133.538	0.501944	0.186442	2.69223	0.00709762	1.93239	103.05	165.034	78.9758	97.3699	71.6905	119.577	95.9636	123.934	100.739	206.175	103.158	172.4	239.136	192.328
ENSG00000198840.2	MT-ND3	30436.6	0.299584	0.11128	2.69217	0.00709881	1.91024	29305.7	44052.9	35212.8	39764.5	22926.1	31888.9	22551.5	22585.7	20795.5	30679.5	32545	41779.8	26618.4	25405.8
ENSG00000125534.10	PPDPF	1554.56	0.460585	0.17159	2.68421	0.00727007	1.93384	1883.96	2260.68	2304.24	1822.64	1324.88	1674.07	1247.53	1495.41	602.089	1125.95	1050.33	2832.69	925.797	1213.6
ENSG00000237232.9	ZNF295-AS1	22.0591	1.0222	0.38104	2.68265	0.0073042	1.92084	20.2576	42.4108	25.551	28.3996	6.51732	31.5248	6.7739	20.485	7.02828	32.048	23.0187	20.0022	17.9352	26.8755
ENSG00000108932.12	SLC16A6	71.5205	0.556331	0.207721	2.67825	0.00740072	1.92435	32.5883	56.2405	55.7477	76.0703	139.657	180.452	60.9651	113.692	33.97	68.369	40.9221	35.2419	42.7028	64.6693
ENSG00000024422.12	EHD2	38.0006	1.09445	0.409201	2.6746	0.00748191	1.92385	19.3768	66.3822	17.4211	26.371	11.1725	19.5671	42.9014	23.5578	9.37103	85.4613	11.9356	63.8165	68.3245	66.349
ENSG00000077009.13	NMRK2	29.425	1.21571	0.456473	2.66327	0.00773861	1.96799	21.1384	33.1911	39.4879	49.6992	1.86209	59.7884	25.9666	18.4365	8.19965	49.1402	32.3966	52.3867	5.9784	14.2776
ENSG00000197928.10	ZNF677	145.381	0.414763	0.155919	2.66012	0.00781118	1.96485	135.638	159.502	166.082	208.94	70.7595	129.36	114.027	174.123	134.709	179.469	132.997	129.538	122.984	177.211
ENSG00000135111.16	TBX3	278.783	-0.459638	0.173356	-2.65141	0.0080156	1.99459	162.942	118.935	150.983	174.454	705.733	325.031	557.718	487.543	264.732	146.352	185.854	108.583	258.779	255.318
ENSG00000255248.9	MIR100HG	6.49243	1.77732	0.672696	2.64209	0.00823966	2.02853	1.76153	4.60987	1.16141	5.07135	1.86209	7.60943	7.90289	10.2425	0	19.2288	4.26272	16.1922	4.27028	6.71888
ENSG00000138162.19	TACC2	473.918	0.356649	0.135182	2.63829	0.00833265	2.02983	489.705	751.41	754.916	863.144	88.4493	172.843	138.865	143.395	463.866	646.301	420.304	478.147	596.132	627.376
ENSG00000105989.10	WNT2	18.0389	1.39453	0.528953	2.6364	0.00837912	2.01989	6.16536	32.2691	5.80705	13.1855	12.1036	10.8706	32.7405	22.5335	2.34276	25.6384	2.55763	45.7193	17.9352	22.6762
ENSG00000095970.17	TREM2	20032.4	0.357865	0.135818	2.63489	0.00841642	2.00797	25603.8	29222.9	27525.4	23793.8	7532.16	12271.8	8400.77	10799.7	14977.3	19823.8	21681.9	42301.8	17677.3	18840.6
ENSG00000182327.8	GLTPD2	254.881	0.434297	0.164935	2.63314	0.00845989	1.99774	288.891	328.223	293.837	312.395	237.417	291.332	254.021	281.669	111.281	225.404	168.804	370.517	186.184	218.364
ENSG00000232721.2	AC239800.2	35.2154	1.29737	0.492754	2.63289	0.00846619	1.97904	27.3037	39.6449	33.6809	46.6564	53.0696	59.7884	63.2231	73.746	3.51414	18.1605	0	59.0541	3.41623	11.758
ENSG00000280186.1	AL359258.3	5.75058	1.72848	0.656719	2.63199	0.00848854	1.96442	5.28459	6.45382	2.32282	4.05708	0	6.52237	2.25797	7.16975	3.51414	10.6827	3.41017	16.1922	2.56217	10.0783
ENSG00000245148.2	ARAP1-AS2	71.2944	-0.59606	0.227173	-2.62382	0.00869494	1.99226	76.6266	54.3965	112.657	66.9418	68.8974	55.4401	64.3521	39.9458	73.7969	35.2528	86.1068	35.2419	102.487	125.979
ENSG00000286868.1	AC074290.1	11.5538	-1.23968	0.473278	-2.61935	0.00880962	1.99875	14.0922	5.53185	10.4527	9.12843	13.9657	6.52237	15.8058	12.291	17.5707	5.34133	4.26272	0	35.8704	10.9182
ENSG00000186716.21	BCR	318.317	-0.389211	0.148608	-2.61905	0.00881753	1.98112	313.552	200.991	427.399	300.224	292.348	181.539	281.117	223.287	318.615	409.146	378.529	244.789	486.812	398.094
ENSG00000158747.15	NBL1	1041.24	0.426906	0.163104	2.61738	0.0088607	1.97168	1233.95	1360.84	1523.77	1301.31	433.867	588.1	637.876	708.781	529.463	965.712	909.663	2209.76	954.835	1219.48
ENSG00000133317.16	LGALS12	14.5026	1.82259	0.697326	2.61368	0.00895734	1.9742	0.880765	4.60987	0	14.1998	0	1.08706	0	1.02425	9.37103	85.4613	29.839	36.1944	12.8109	7.55874
ENSG00000124191.18	TOX2	41.7882	0.656443	0.251166	2.61358	0.00895998	1.95615	21.1384	23.9713	15.0983	18.2569	47.4833	53.266	32.7405	56.3338	46.8552	96.1439	37.5119	69.5314	21.3514	45.3525
ENSG00000012779.11	ALOX5	4861.4	-0.307855	0.117843	-2.61241	0.00899076	1.94452	4209.18	3454.64	3563.2	3385.63	6124.42	4341.72	5904.59	4425.79	6304.36	3573.35	4915.76	4650.03	6577.94	6629.02
ENSG00000162772.17	ATF3	3788.61	0.372604	0.142739	2.61038	0.00904405	1.93794	3997.79	5086.54	6359.88	6160.68	1687.05	3091.6	1453	2314.81	2789.05	4958.89	3779.32	3635.63	3868.02	3858.32
ENSG00000145741.16	BTF3	7668.4	-0.460013	0.176263	-2.60982	0.00905908	1.92335	8358.46	4633.85	9167	4288.33	6419.56	3689.49	6771.64	3626.87	9584.22	9033.25	9943.21	13809.1	8840.34	9192.27
ENSG00000121769.8	FABP3	2550.66	0.361575	0.138883	2.60345	0.00922894	1.9416	3346.91	3904.56	3729.29	3476.92	1605.12	2575.25	1877.5	1997.29	1662.19	2323.48	1966.82	4032.82	1534.74	1676.36
ENSG00000174938.14	SEZ6L2	1320.61	0.313655	0.120497	2.603	0.00924123	1.92667	1376.64	1618.99	1749.08	1577.19	877.976	1027.27	710.131	1019.13	999.186	1551.12	1364.92	2083.08	1212.76	1321.1
ENSG00000176659.9	C20orf197	33.9251	0.718858	0.278244	2.58355	0.00977888	2.02056	16.7345	37.801	18.5826	34.4852	16.7588	41.3083	10.1609	20.485	40.9983	57.6863	46.8899	47.6242	36.7244	48.7119
ENSG00000250479.9	CHCHD10	3278.08	0.414648	0.160502	2.58345	0.00978182	2.00328	3920.29	4767.53	4526.01	3990.14	1488.74	2354.57	1614.45	1682.84	1543.88	3023.19	3526.12	7705.6	2882.44	2867.28
ENSG00000270959.1	LPP-AS2	39.1148	-0.676985	0.263262	-2.57152	0.0101253	2.05543	36.1114	34.1131	46.4564	39.5565	70.7595	25.0024	42.9014	30.7275	51.5407	35.2528	35.8068	16.1922	52.9515	30.235
ENSG00000240583.13	AQP1	28.3326	1.38314	0.539941	2.56165	0.0104176	2.09638	3.52306	80.2118	6.96846	7.09989	10.2415	19.5671	39.5144	18.4365	2.34276	11.7509	8.52543	103.821	40.1407	44.5126
ENSG00000137393.10	RNF144B	657.396	-0.318283	0.124292	-2.56077	0.010444	2.08358	464.163	395.527	423.914	441.208	1204.77	925.089	1376.23	1043.71	742.654	458.286	468.046	311.463	471.439	477.041
ENSG00000260807.7	CEROX1	164.091	0.50784	0.198436	2.55921	0.0104912	2.0751	223.714	249.855	317.065	273.853	32.5866	82.6167	32.7405	52.2368	64.4259	148.489	195.232	264.791	163.979	195.688
ENSG00000139178.11	C1RL	1075.24	-0.386076	0.151028	-2.55632	0.0105786	2.07466	643.839	425.952	653.873	692.747	2493.34	1189.24	2078.46	1190.18	1089.38	932.596	803.096	781.99	1057.32	1021.27
ENSG00000227063.5	RPL41P1	2439.99	0.352979	0.138195	2.55421	0.010643	2.06975	2714.52	2834.15	3070.77	2850.1	1512.02	2053.46	1837.99	2098.69	1417.37	2255.11	2303.57	4702.42	2104.4	2405.36
ENSG00000113391.19	FAM172A	419.188	0.347798	0.136175	2.55405	0.0106477	2.05341	409.556	444.392	468.048	511.192	472.04	483.742	445.949	509.052	338.529	541.611	246.385	332.417	234.866	430.848
ENSG00000186364.12	NUDT17	84.5004	-0.509174	0.199628	-2.55061	0.0107535	2.05667	86.315	47.9427	123.109	112.584	75.4147	69.5719	100.48	39.9458	91.3676	67.3007	94.6323	66.6739	114.444	93.2245
ENSG00000263432.2	RN7SL689P	5.6722	-1.65392	0.649918	-2.54481	0.0109338	2.07403	4.40383	0.921975	8.12987	2.02854	8.37941	6.52237	11.2898	7.16975	12.8852	2.13653	6.82034	1.90497	5.9784	0.839861
ENSG00000118181.11	RPS25	9880.55	0.308943	0.121568	2.54132	0.0110433	2.07777	11023.7	11384.5	10796.5	10193.4	9664.25	11909.8	9489.11	10998.4	5326.26	7584.69	8899.7	16378.9	6580.51	8097.94
ENSG00000166863.13	TAC3	10.2373	1.62653	0.640991	2.53752	0.0111641	2.08355	1.76153	11.0637	1.16141	2.02854	2.79314	21.7412	12.4188	9.21825	0	2.13653	4.26272	40.0044	17.9352	16.7972
ENSG00000179044.16	EXOC3L1	15.1025	1.54902	0.612098	2.53068	0.0113841	2.10761	12.3307	15.6736	9.29128	20.2854	0	11.9577	15.8058	10.2425	0	20.297	8.52543	59.0541	15.373	12.5979
ENSG00000141068.14	KSR1	384.247	-0.392999	0.155846	-2.52171	0.0116784	2.14494	332.048	275.671	290.352	323.552	594.007	429.389	639.005	468.082	405.297	257.452	358.068	164.78	416.78	424.969
ENSG00000179862.7	CITED4	135.256	0.514865	0.204422	2.51864	0.0117809	2.14671	177.034	263.685	126.594	121.712	54.0006	84.7908	58.7072	80.9158	55.0548	72.6421	150.9	432.428	107.611	107.502
ENSG00000229117.9	RPL41	13080.2	0.371761	0.147909	2.51344	0.0119561	2.16162	14224.4	14354.2	14658.1	13576	12640.8	16553.8	13624.6	14855.7	5606.22	9590.89	10904	24410.3	8234.81	9889.36
ENSG00000116741.8	RGS2	997.058	0.459904	0.183281	2.50929	0.0120975	2.17024	735.439	649.992	740.979	803.302	998.081	2471.98	998.022	2157.07	610.289	542.679	638.555	1106.79	693.494	812.145
ENSG00000205571.14	SMN2	143.486	0.572791	0.228365	2.50822	0.0121341	2.16006	79.2689	176.097	75.4916	168.369	90.3114	157.624	56.4492	138.274	139.394	166.649	225.924	229.549	183.622	121.78
ENSG00000104974.12	LILRA1	33.473	-0.896909	0.357703	-2.50741	0.0121619	2.14848	14.0922	11.9857	25.551	17.2426	47.4833	10.8706	42.9014	8.194	36.3128	49.1402	54.5628	45.7193	76.011	28.5553
ENSG00000215859.9	PDZK1P1	5.34218	-1.67873	0.669771	-2.50642	0.0121962	2.13822	3.52306	1.84395	9.29128	4.05708	1.86209	2.17412	12.4188	3.07275	9.37103	3.2048	6.82034	0.952485	14.519	1.67972
ENSG00000260135.7	MMP2-AS1	225.725	-0.462703	0.184673	-2.50552	0.0122271	2.12752	84.5535	48.8647	70.846	42.5994	582.835	284.81	555.46	334.93	174.536	239.292	170.509	143.825	228.887	198.207
ENSG00000117143.13	UAP1	364.504	0.295008	0.118019	2.49967	0.012431	2.14685	392.821	366.946	340.293	470.621	283.038	389.168	279.988	321.615	330.329	429.443	343.575	434.333	320.271	400.613
ENSG00000007264.15	MATK	2821.21	0.417781	0.167169	2.49915	0.0124492	2.13407	3694.81	4108.32	5631.67	4201.11	860.286	1339.26	667.229	934.116	1655.16	3850.03	2779.29	4871.96	2411	2492.71
ENSG00000165490.13	DDIAS	20.2714	0.9116	0.365307	2.49543	0.0125803	2.14069	9.68842	27.6592	15.0983	25.3568	7.44836	14.1318	16.9348	14.3395	14.0566	51.2768	18.7559	20.9547	13.6649	34.4343
ENSG00000107968.10	MAP3K8	1492.46	-0.332782	0.133478	-2.49317	0.0126609	2.13867	929.207	748.644	874.541	932.114	3142.28	1746.91	3561.94	2398.79	1348.26	1027.67	993.213	726.746	1162.37	1301.78
ENSG00000285210.1	LINC02795	11.1822	1.21364	0.48703	2.49192	0.0127054	2.13065	5.28459	21.2054	12.7755	24.3425	0.931046	11.9577	3.38695	3.07275	7.02828	17.0923	13.6407	18.0972	5.9784	11.758
ENSG00000183072.10	NKX2-5	3.78193	2.47821	0.995253	2.49003	0.0127732	2.12661	0	14.7516	0	1.01427	0	0	3.38695	8.194	0	1.06827	1.70509	15.2398	1.70811	5.87902
ENSG00000213420.8	GPC2	27.9623	0.84169	0.338402	2.48725	0.0128736	2.12801	35.2306	39.6449	19.744	38.5423	21.414	18.48	21.4507	36.873	4.68552	33.1162	19.6085	48.5767	21.3514	32.7546
ENSG00000173258.13	ZNF483	90.2941	-0.475922	0.19139	-2.48666	0.0128949	2.11641	125.949	63.6163	95.2356	84.1844	132.208	85.8778	107.253	109.595	85.5107	73.7103	80.139	41.9093	103.341	75.5874
ENSG00000182518.13	FAM104B	137.705	0.359855	0.144843	2.48445	0.0129751	2.11457	171.749	189.005	127.755	161.269	109.863	146.753	115.156	134.177	96.0531	117.509	134.702	198.117	91.3841	134.378
ENSG00000103196.12	CRISPLD2	32.695	1.30325	0.525389	2.48055	0.0131182	2.12294	1.76153	54.3965	12.7755	19.2711	9.31046	19.5671	46.2883	25.6063	5.8569	16.024	7.67289	108.583	76.8651	53.7511
ENSG00000125266.8	EFNB2	11.7302	1.58063	0.637354	2.47999	0.0131385	2.11147	6.16536	23.0494	8.12987	8.11416	7.44836	11.9577	7.90289	7.16975	0	12.8192	0	26.6696	17.0811	27.7154
ENSG00000260417.1	AC092127.1	4.19052	-2.05621	0.829241	-2.47963	0.0131517	2.09902	12.3307	0.921975	4.64564	4.05708	5.58627	3.26118	4.51594	1.02425	7.02828	0	3.41017	0	7.68651	4.1993
ENSG00000272420.1	AL513477.2	3.46144	2.15399	0.868713	2.47952	0.0131559	2.0853	2.6423	4.60987	1.16141	1.01427	0.931046	8.69649	2.25797	8.194	1.17138	3.2048	0.852543	9.52485	0	4.1993
ENSG00000232630.1	PRPS1P2	22.5407	-0.831479	0.337159	-2.46613	0.0136581	2.15017	26.423	14.7516	23.2282	18.2569	34.4487	26.0895	34.9985	15.3638	24.599	8.54613	20.461	5.71491	32.4542	30.235
ENSG00000147403.18	RPL10	21153.5	0.312264	0.126861	2.46147	0.0138368	2.16359	20945.5	23328.7	21567.4	20749.9	14489.9	20918.3	14645.2	17022	16874.9	20411.4	21539.5	42502.7	19910.6	21243.4
ENSG00000125144.14	MT1G	108.811	0.718916	0.292447	2.45828	0.0139606	2.16829	111.857	129.998	152.145	129.827	29.7935	90.2261	20.3217	103.449	77.311	142.079	102.305	229.549	125.546	78.9469
ENSG00000187595.16	ZNF385C	67.1069	0.596609	0.242774	2.45747	0.0139919	2.15868	104.811	126.311	81.2987	135.912	52.1385	127.186	67.739	97.3038	23.4276	13.8875	17.0509	40.0044	21.3514	31.0748
ENSG00000128039.12	SRD5A3	763.262	0.295585	0.120289	2.45729	0.0139988	2.14544	814.708	957.932	927.966	834.744	429.212	652.237	483.205	683.175	682.914	902.685	799.685	1088.69	702.035	726.479
ENSG00000182048.11	TRPC2	7.495	-1.52482	0.621133	-2.45489	0.0140926	2.1456	7.04612	4.60987	13.9369	0	4.65523	2.17412	11.2898	1.02425	9.37103	6.40959	16.1983	9.52485	12.8109	5.87902
ENSG00000133315.12	MACROD1	400.473	0.385128	0.156923	2.45425	0.0141179	2.1354	443.906	562.405	462.241	407.737	338.901	395.69	286.762	316.493	199.134	316.207	388.76	864.856	274.152	349.382
ENSG00000236234.1	AC091132.2	11.3233	-1.3831	0.564249	-2.45123	0.0142368	2.1394	19.3768	6.45382	5.80705	16.2283	13.9657	6.52237	16.9348	10.2425	18.7421	7.47786	11.0831	0.952485	23.0595	1.67972
ENSG00000204571.6	KRTAP5-11	2.67741	2.69489	1.10164	2.44626	0.0144346	2.15512	0	3.6879	2.32282	6.08562	0	4.34824	2.25797	5.12125	3.51414	2.13653	0	3.80994	0	4.1993
ENSG00000197766.8	CFD	654.101	0.457476	0.187107	2.445	0.0144853	2.14884	953.869	1014.17	1147.47	1022.38	337.038	476.133	510.301	673.957	240.133	218.994	377.677	1062.97	368.952	753.355
ENSG00000214026.11	MRPL23	733.002	0.466188	0.191253	2.43755	0.0147871	2.17964	718.704	925.663	852.474	756.646	490.661	502.222	451.594	491.64	340.871	778.766	671.804	1964.02	609.796	707.163
ENSG00000280091.1	AC020895.2	3.2686	-2.10456	0.866868	-2.42778	0.0151917	2.2251	11.4499	1.84395	4.64564	3.04281	5.58627	1.08706	4.51594	1.02425	4.68552	1.06827	4.26272	0	1.70811	0.839861
ENSG00000204650.14	LINC02210	16.8894	-0.955744	0.393923	-2.42622	0.0152569	2.22059	14.0922	11.0637	19.744	5.07135	6.51732	2.17412	10.1609	3.07275	40.9983	25.6384	29.839	24.7646	29.0379	14.2776
ENSG00000154760.14	SLFN13	139.235	-0.438684	0.180933	-2.42456	0.0153268	2.21684	139.161	80.2118	95.2356	103.456	269.072	206.542	213.378	233.529	169.85	90.8026	104.863	60.0065	106.757	76.4273
ENSG00000137573.14	SULF1	26.1563	1.03542	0.427719	2.4208	0.0154864	2.226	15.8538	28.5812	9.29128	13.1855	27.9314	45.6566	67.739	31.7518	3.51414	39.5258	5.9678	25.7171	14.519	36.9539
ENSG00000260081.2	AF274858.1	19.4912	1.15177	0.476302	2.41816	0.0155992	2.22838	24.6614	29.5032	23.2282	31.4424	15.8278	8.69649	5.64492	25.6063	3.51414	13.8875	4.26272	56.1966	10.2487	20.1567
ENSG00000204044.6	SLC12A5-AS1	22.7471	-0.742507	0.307494	-2.4147	0.015748	2.23583	23.7807	21.2054	25.551	11.157	15.8278	8.69649	44.0304	23.5578	23.4276	13.8875	28.9865	18.0972	37.5785	22.6762
ENSG00000118292.9	C1orf54	327.746	0.468624	0.19436	2.41112	0.0159038	2.24418	198.172	375.244	335.647	342.823	201.106	230.457	214.507	188.462	233.104	540.542	338.46	763.893	322.833	303.19
ENSG00000156127.8	BATF	67.4551	0.641581	0.266333	2.40895	0.0159986	2.24387	80.1496	83.8997	38.3265	51.7278	45.6212	61.9625	103.867	95.2553	44.5124	76.9151	43.4797	178.115	13.6649	26.8755
ENSG00000145736.14	GTF2H2	172.63	-0.382695	0.159009	-2.40675	0.0160951	2.24381	177.915	130.92	183.503	174.454	175.968	141.318	188.54	142.371	188.592	206.175	216.546	117.156	229.741	143.616
ENSG00000132329.11	RAMP1	278.187	0.469586	0.195149	2.40629	0.0161155	2.2332	330.287	454.534	463.402	482.793	14.8967	44.5695	18.0637	24.582	172.193	173.059	330.787	740.081	324.542	320.827
ENSG00000232671.6	ZNF687-AS1	4.12478	1.8453	0.767527	2.40421	0.0162075	2.23259	1.76153	6.45382	1.16141	6.08562	0.931046	4.34824	2.25797	7.16975	1.17138	3.2048	3.41017	18.0972	0.854057	0.839861
ENSG00000288007.1	AC092803.4	8.23675	1.20138	0.502242	2.39204	0.0167551	2.29436	4.40383	11.9857	11.6141	20.2854	3.72418	5.43531	3.38695	8.194	5.8569	13.8875	4.26272	10.4773	2.56217	9.23847
ENSG00000166441.13	RPL27A	24660.4	0.325425	0.136244	2.38854	0.0169153	2.30267	25263.9	27765.3	26889	24505.8	16441.3	22394.5	17327.6	20525	18866.2	22405.8	24733.1	54026.8	20329.1	23772.3
ENSG00000230530.2	LIMD1-AS1	24.72	-0.796179	0.333437	-2.3878	0.0169497	2.29386	22.0191	17.5175	15.0983	7.09989	45.6212	30.4377	38.3854	12.291	29.2845	10.6827	25.5763	13.3348	37.5785	41.1532
ENSG00000227825.4	SLC9A7P1	144.836	0.554537	0.232253	2.38764	0.0169571	2.28152	80.1496	117.091	77.8144	152.141	29.7935	60.8754	31.6115	99.3523	244.818	381.371	171.361	150.493	251.947	178.89
ENSG00000090376.11	IRAK3	705.787	-0.380313	0.159377	-2.38625	0.0170214	2.27693	288.01	247.089	294.998	370.209	1588.36	821.818	1528.64	1041.66	800.052	649.506	598.485	312.415	667.872	671.888
ENSG00000173762.8	CD7	110.667	0.411679	0.17254	2.38599	0.017033	2.26539	55.4882	81.1338	61.5547	80.1274	47.4833	53.266	48.5463	68.6248	59.7403	81.1882	177.329	303.843	211.806	219.204
ENSG00000183734.4	ASCL2	307.07	0.419745	0.176367	2.37994	0.0173152	2.28977	493.229	455.456	339.132	346.88	121.036	192.41	161.445	221.238	117.138	145.284	289.012	751.51	305.752	359.46
ENSG00000141028.6	CDRT15P1	7.76688	1.27859	0.537301	2.37965	0.0173289	2.27856	7.92689	10.1417	2.32282	12.1712	3.72418	15.2189	4.51594	9.21825	4.68552	7.47786	3.41017	15.2398	5.12434	7.55874
ENSG00000149656.8	LINC00266-1	1.86013	-3.08844	1.29957	-2.3765	0.0174776	2.28512	3.52306	0.921975	1.16141	0	3.72418	0	3.38695	0	1.17138	1.06827	10.2305	0	0.854057	0
ENSG00000130635.16	COL5A1	697.507	1.06823	0.449803	2.37487	0.017555	2.28235	228.999	1114.67	337.97	456.422	391.97	598.971	851.254	677.029	117.138	696.509	254.058	1276.33	1554.38	1209.4
ENSG00000125384.7	PTGER2	385.988	-0.371718	0.156733	-2.37167	0.0177079	2.28936	211.384	207.444	202.085	211.982	1068.84	685.936	817.384	632.987	217.877	122.851	203.758	106.678	347.601	367.019
ENSG00000170558.10	CDH2	30.2355	1.20954	0.510129	2.37105	0.0177379	2.2805	5.28459	67.3042	24.3896	24.3425	6.51732	31.5248	42.9014	9.21825	5.8569	19.2288	11.9356	72.3888	46.9731	55.4308
ENSG00000245248.8	USP2-AS1	31.968	0.742191	0.313536	2.36717	0.0179249	2.29181	27.3037	57.1624	52.2634	63.899	1.86209	8.69649	2.25797	1.02425	21.0848	50.2085	34.1017	52.3867	33.3082	41.993
ENSG00000104332.12	SFRP1	5.93352	2.14662	0.906979	2.36678	0.0179435	2.28158	0	3.6879	3.48423	5.07135	0	4.34824	10.1609	4.097	0	6.40959	0	8.57236	17.0811	20.1567
ENSG00000136732.16	GYPC	2315.22	0.277292	0.117269	2.36459	0.01805	2.28258	3325.77	3878.75	2638.72	2761.86	1515.74	2123.03	1708.15	1888.72	1867.18	2058.55	2109.19	3741.36	1370.76	1425.24
ENSG00000121440.15	PDZRN3	15.823	1.55213	0.65815	2.35832	0.018358	2.30892	0	33.1911	1.16141	3.04281	3.72418	16.3059	27.0956	13.3153	3.51414	11.7509	2.55763	20.9547	55.5137	29.3951
ENSG00000068885.15	IFT80	118.509	-0.367843	0.15628	-2.35374	0.0185856	2.32491	128.592	103.261	101.043	105.484	181.554	139.144	141.123	109.595	151.108	97.2122	92.9272	71.4364	140.065	96.584
ENSG00000162998.5	FRZB	46.8701	1.98985	0.845732	2.35282	0.0186318	2.31816	0.880765	64.5382	23.2282	53.7563	8.37941	21.7412	65.4811	30.7275	0	6.40959	5.9678	117.156	156.292	101.623
ENSG00000196411.10	EPHB4	10.0131	1.48735	0.632241	2.3525	0.0186478	2.30774	0.880765	14.7516	0	10.1427	2.79314	3.26118	10.1609	10.2425	3.51414	18.1605	9.37797	31.432	16.2271	9.23847
ENSG00000270903.1	HNRNPA3P9	5.95424	-1.50712	0.641651	-2.34881	0.0188336	2.31833	14.973	4.60987	8.12987	5.07135	13.0346	4.34824	9.03187	2.0485	4.68552	2.13653	6.82034	0	4.27028	4.1993
ENSG00000166886.13	NAB2	1969.76	0.261902	0.111513	2.34861	0.0188434	2.30727	2840.47	2845.21	2574.84	2420.05	1218.74	1640.38	1077.05	1528.18	1290.86	1913.26	2142.44	2540.28	1658.58	1886.33
ENSG00000175591.12	P2RY2	38.7269	-0.718276	0.306072	-2.34675	0.0189379	2.30663	30.8268	28.5812	46.4564	28.3996	98.6908	30.4377	80.1578	53.261	18.7421	23.5018	17.9034	3.80994	46.9731	34.4343
ENSG00000198125.13	MB	6.05144	-1.73893	0.742313	-2.34258	0.0191509	2.32036	5.28459	2.76592	12.7755	2.02854	0	0	0	0	14.0566	2.13653	7.67289	4.76242	29.0379	4.1993
ENSG00000279539.1	AC006486.2	12.7339	1.05165	0.449422	2.34001	0.0192832	2.32423	11.4499	14.7516	5.80705	21.2997	7.44836	20.6542	5.64492	12.291	9.37103	18.1605	4.26272	20.0022	15.373	11.758
ENSG00000108797.12	CNTNAP1	55.6575	-0.65162	0.278768	-2.3375	0.0194133	2.32778	62.5343	23.9713	29.0352	36.5137	132.208	42.3954	108.382	87.0613	50.3693	56.6181	49.4475	20.9547	46.1191	33.5944
ENSG00000163909.8	HEYL	9.55484	1.12563	0.482446	2.33318	0.0196386	2.34266	5.28459	11.0637	6.96846	10.1427	9.31046	15.2189	2.25797	10.2425	5.8569	8.54613	4.26272	20.9547	8.54057	15.1175
ENSG00000242779.7	ZNF702P	22.199	0.744954	0.31938	2.3325	0.0196743	2.33488	17.6153	35.957	13.9369	29.4138	7.44836	14.1318	14.6768	14.3395	16.3993	34.1845	17.0509	30.4795	29.0379	36.114
ENSG00000122026.10	RPL21	13551.7	0.301816	0.129435	2.3318	0.0197115	2.32736	13508.3	14522	13652.4	12853.8	8758.35	11419.6	8988.97	10374.6	10811.8	14717.5	14830.8	29619.4	12511.9	13154.7
ENSG00000134775.15	FHOD3	7.4072	1.45597	0.624945	2.32976	0.0198188	2.32815	2.6423	10.1417	0	3.04281	1.86209	3.26118	7.90289	11.2668	1.17138	5.34133	4.26272	25.7171	12.8109	14.2776
ENSG00000073670.14	ADAM11	13.7802	1.14446	0.49162	2.32794	0.0199152	2.32766	14.973	8.29777	11.6141	20.2854	16.7588	25.0024	10.1609	16.388	2.34276	9.61439	6.82034	30.4795	1.70811	18.4769
ENSG00000271732.1	AL137798.1	2.8567	-2.2677	0.974131	-2.32793	0.019916	2.31606	1.76153	0.921975	5.80705	1.01427	3.72418	2.17412	9.03187	0	2.34276	2.13653	5.11526	0	5.12434	0.839861
ENSG00000265321.1	MIR4263	3.68496	2.06977	0.889322	2.32736	0.0199463	2.30799	1.76153	3.6879	8.12987	5.07135	0	2.17412	1.12898	7.16975	0	5.34133	0.852543	9.52485	1.70811	5.03916
ENSG00000268798.1	AC027307.3	2.62122	2.97884	1.2809	2.32558	0.0200412	2.30743	0	2.76592	0	3.04281	0	7.60943	7.90289	0	1.17138	5.34133	0	3.80994	0.854057	4.1993
ENSG00000226864.2	ATE1-AS1	8.113	1.22208	0.526206	2.32243	0.0202096	2.3153	7.92689	11.9857	3.48423	15.2141	1.86209	10.8706	4.51594	4.097	5.8569	14.9557	5.11526	13.3348	5.12434	9.23847
ENSG00000205885.7	C1RL-AS1	95.3961	-0.437426	0.188468	-2.32095	0.0202895	2.313	49.3229	39.6449	76.653	73.0275	206.692	105.445	123.059	85.0128	106.596	63.0277	72.4662	54.2916	139.211	141.097
ENSG00000139626.16	ITGB7	567.001	-0.289012	0.12469	-2.31784	0.0204578	2.32076	567.213	396.449	598.126	585.234	237.417	148.927	377.081	272.451	661.829	627.072	739.155	575.301	1063.3	1088.46
ENSG00000143797.12	MBOAT2	11.1568	1.42967	0.616869	2.31763	0.0204697	2.31077	0.880765	12.9076	1.16141	9.12843	2.79314	17.393	18.0637	8.194	7.02828	7.47786	2.55763	22.8596	23.9136	21.8364
ENSG00000161835.11	TAMALIN	421.347	0.340077	0.146765	2.31716	0.0204951	2.30242	527.578	442.548	435.529	417.879	448.764	710.938	555.46	673.957	152.279	211.517	295.832	454.335	220.347	351.902
ENSG00000151692.15	RNF144A	51.6454	-0.555436	0.239842	-2.31584	0.0205669	2.29932	58.1305	45.1768	31.3581	32.4566	119.174	81.5296	95.9636	68.6248	39.8269	12.8192	23.0187	12.3823	57.2218	45.3525
ENSG00000273456.1	AC064836.2	16.3921	0.982549	0.425287	2.31032	0.0208705	2.32205	4.40383	23.9713	8.12987	20.2854	24.2072	27.1765	23.7087	21.5093	3.51414	19.2288	11.0831	15.2398	9.39462	17.6371
ENSG00000154380.17	ENAH	45.6004	0.910777	0.394306	2.30982	0.0208978	2.31396	15.8538	68.2261	12.7755	46.6564	37.2418	53.266	42.9014	49.164	10.5424	95.0756	50.3	27.6221	67.4705	61.3098
ENSG00000116661.11	FBXO2	14.2253	1.09687	0.47494	2.30949	0.0209165	2.305	1.76153	18.4395	9.29128	8.11416	8.37941	27.1765	18.0637	14.3395	3.51414	10.6827	8.52543	28.5745	17.9352	24.356
ENSG00000152284.5	TCF7L1	27.7222	0.737654	0.319488	2.30886	0.0209513	2.29789	22.8999	35.035	27.8738	34.4852	28.8624	31.5248	16.9348	34.8245	11.7138	19.2288	31.5441	40.9568	9.39462	42.8329
ENSG00000112306.8	RPS12	10898.7	0.311068	0.134772	2.30811	0.0209933	2.29163	10993.7	11088.6	10688.5	10412.5	8439	12397.9	9909.09	10835.5	8043.86	10362.2	10511.9	21694.7	8244.21	8960.47
ENSG00000131650.14	KREMEN2	41.9456	0.731982	0.317531	2.30523	0.0211538	2.29831	29.0653	78.3679	60.3933	49.6992	12.1036	19.5671	23.7087	20.485	15.2279	63.0277	34.9543	86.6761	44.4109	49.5518
ENSG00000133401.16	PDZD2	20.5257	-1.00548	0.437135	-2.30017	0.0214385	2.31836	21.1384	15.6736	20.9054	15.2141	23.2761	14.1318	25.9666	31.7518	19.9134	13.8875	40.9221	2.85745	34.1623	7.55874
ENSG00000264230.9	ANXA8L1	3.58762	2.07646	0.903277	2.2988	0.0215162	2.31594	0.880765	6.45382	0	1.01427	0	2.17412	3.38695	4.097	0	4.27306	2.55763	15.2398	4.27028	5.87902
ENSG00000233098.9	CCDC144NL-AS1	11.8758	1.11766	0.486474	2.29747	0.0215922	2.31337	0.880765	11.9857	8.12987	13.1855	7.44836	6.52237	5.64492	13.3153	5.8569	12.8192	7.67289	30.4795	19.6433	22.6762
ENSG00000213316.10	LTC4S	284.825	0.575138	0.250397	2.29691	0.021624	2.3061	342.618	355.882	327.517	300.224	90.3114	192.41	82.4158	156.71	204.991	119.646	276.224	1070.59	163.979	304.03
ENSG00000171159.5	C9orf16	1801.98	0.441445	0.192323	2.29533	0.021714	2.30508	2125.29	2562.17	3112.58	2267.91	1030.67	1345.78	995.764	1066.24	581.004	1682.52	1682.92	3729.93	1442.5	1602.45
ENSG00000078098.14	FAP	51.4194	0.847321	0.369169	2.29521	0.021721	2.29528	20.2576	73.758	24.3896	16.2283	85.6562	67.3978	82.4158	81.94	11.7138	75.8469	17.0509	75.2463	37.5785	50.3916
ENSG00000220378.3	KRT8P42	3.87191	2.03695	0.888094	2.29362	0.0218121	2.29444	1.76153	2.76592	4.64564	10.1427	0.931046	14.1318	0	3.07275	3.51414	2.13653	0.852543	8.57236	0	1.67972
ENSG00000132692.19	BCAN	153.206	0.442545	0.19303	2.29262	0.0218702	2.29013	173.511	166.877	131.239	118.67	125.691	236.979	170.477	310.348	80.8252	176.264	128.734	168.59	78.5732	78.107
ENSG00000143878.10	RHOB	1815.44	0.247957	0.108177	2.29213	0.021898	2.28272	2093.58	2232.1	2394.83	2144.17	1101.43	1455.57	1136.89	1483.11	1699.67	1869.46	1698.27	2341.21	1611.6	2154.24
ENSG00000105246.6	EBI3	242.346	0.323242	0.141051	2.29166	0.0219252	2.2753	199.934	248.011	161.436	215.025	238.348	264.156	250.634	219.19	158.136	245.701	219.104	341.942	281.839	349.382
ENSG00000198918.8	RPL39	5103.46	0.318075	0.138845	2.29087	0.0219708	2.26986	5932.83	5686.74	5579.41	5524.73	4886.13	6479.97	5632.5	5762.43	2600.46	3925.88	4088.8	8469.49	3166.84	3712.18
ENSG00000249626.1	AC024560.2	17.3765	-0.87633	0.382616	-2.29036	0.0220002	2.26279	16.7345	12.9076	17.4211	16.2283	32.5866	11.9577	20.3217	12.291	21.0848	4.27306	24.7237	9.52485	23.0595	20.1567
ENSG00000198931.11	APRT	1836.1	0.344569	0.150588	2.28815	0.0221287	2.26594	2359.57	2483.8	2557.42	2198.94	951.529	1191.42	925.767	1071.37	976.93	1839.55	1938.68	3882.33	1596.23	1731.79
ENSG00000261673.1	AC009075.1	1.6338	3.64557	1.59332	2.28804	0.0221353	2.25663	0	3.6879	0	2.02854	0	1.08706	0	3.07275	0	0	0	10.4773	0	2.51958
ENSG00000175602.4	CCDC85B	897.999	0.401678	0.175575	2.28779	0.0221496	2.24818	1021.69	1072.26	916.352	833.73	489.73	609.841	622.07	681.126	540.006	924.05	884.087	2527.89	680.683	768.472
ENSG00000088280.19	ASAP3	14.8377	-1.24666	0.54557	-2.28506	0.0223095	2.25453	7.92689	2.76592	5.80705	0	47.4833	18.48	50.8043	25.6063	7.02828	12.8192	17.0509	0.952485	5.12434	5.87902
ENSG00000120896.13	SORBS3	2684.79	0.329133	0.144217	2.28221	0.0224769	2.26157	3405.92	3223.22	3034.76	2667.53	3378.76	3675.35	3290.99	3965.9	1321.32	1856.65	1511.56	2956.51	1240.09	2058.5
ENSG00000167536.14	DHRS13	43.0341	-0.600789	0.26334	-2.28142	0.0225235	2.25645	66.0574	31.3471	23.2282	14.1998	92.1735	36.9601	66.61	44.0428	33.97	35.2528	33.2492	37.1469	53.8056	34.4343
ENSG00000111817.19	DSE	2452.86	-0.281768	0.123514	-2.28126	0.0225329	2.24766	1405.7	1429.06	2009.24	1769.9	4589.12	3160.09	3906.28	3208.98	2529.01	2045.73	2065.71	1182.99	2417.83	2620.36
ENSG00000112299.8	VNN1	260.277	-0.413171	0.181163	-2.28067	0.0225682	2.24152	179.676	167.799	213.699	180.54	482.282	236.979	427.885	312.396	326.815	398.463	213.136	92.391	219.493	192.328
ENSG00000183971.10	NPW	97.0468	0.79503	0.348805	2.2793	0.0226494	2.23997	210.503	224.04	207.892	155.183	7.44836	80.4425	4.51594	19.4608	40.9983	38.4576	69.056	191.449	52.0975	57.1105
ENSG00000160781.17	PAQR6	118.658	0.566409	0.24857	2.27867	0.0226867	2.23411	215.787	134.608	139.369	110.555	113.588	223.935	86.9317	205.874	23.4276	39.5258	76.7289	152.398	45.265	93.2245
ENSG00000271895.2	AL109811.2	21.7972	-0.774551	0.339922	-2.27861	0.02269	2.22496	22.8999	13.8296	26.7124	15.2141	24.2072	13.0447	20.3217	17.4123	46.8552	20.297	22.1661	24.7646	29.0379	8.39861
ENSG00000220842.6	RPL21P16	56.6999	0.530113	0.232668	2.27841	0.0227025	2.21679	44.919	57.1624	52.2634	45.6422	57.7248	102.184	53.0622	57.358	32.7986	60.8911	46.8899	107.631	31.6001	43.6727
ENSG00000134028.14	ADAMDEC1	13218.3	-0.402687	0.176913	-2.27618	0.0228352	2.22039	8595.39	12830.2	9714.03	9265.36	13070	7422.45	17563.6	9720.13	17883.4	8123.09	17155.7	11901.3	20720.3	21090.6
ENSG00000163701.19	IL17RE	39.4543	0.670233	0.294465	2.2761	0.0228398	2.21154	43.1575	58.0844	54.5862	57.8134	31.6555	34.786	14.6768	39.9458	11.7138	50.2085	36.6593	65.7214	26.4758	26.8755
ENSG00000149380.12	P4HA3	78.3832	0.569624	0.250312	2.27565	0.0228668	2.20493	74.865	136.452	124.271	109.541	20.483	57.6142	40.6434	32.776	71.4541	70.5055	69.9085	163.827	43.5569	81.4665
ENSG00000142279.13	WTIP	60.2078	0.646191	0.284001	2.27531	0.0228873	2.19775	83.6727	84.8217	105.688	147.069	19.552	19.5671	16.9348	18.4365	12.8852	61.9594	42.6272	117.156	50.3893	62.1497
ENSG00000141448.11	GATA6	7.67176	1.54469	0.679078	2.27469	0.0229245	2.19223	0.880765	5.53185	5.80705	3.04281	0	13.0447	6.7739	10.2425	1.17138	5.34133	3.41017	20.0022	14.519	17.6371
ENSG00000065054.14	SLC9A3R2	68.5238	0.465386	0.204709	2.27341	0.0230016	2.19055	86.315	98.6513	63.8775	75.056	13.0346	25.0024	32.7405	44.0428	60.9117	71.5738	74.1712	144.778	72.5948	96.584
ENSG00000213977.8	TAX1BP3	4.37437	1.88021	0.827184	2.27302	0.0230249	2.18378	5.28459	6.45382	3.48423	9.12843	0.931046	7.60943	1.12898	4.097	7.02828	5.34133	0	5.71491	0	5.03916
ENSG00000187260.16	WDR86	10.6082	1.07487	0.473498	2.27007	0.0232034	2.19173	9.68842	16.5955	4.64564	17.2426	8.37941	18.48	9.03187	10.2425	7.02828	9.61439	2.55763	18.0972	6.83245	10.0783
ENSG00000213413.2	PVRIG	9.39323	-1.07129	0.472078	-2.2693	0.0232503	2.18723	8.80765	5.53185	16.2597	9.12843	14.8967	5.43531	9.03187	5.12125	15.2279	5.34133	7.67289	1.90497	16.2271	10.9182
ENSG00000221866.9	PLXNA4	9.39551	1.54891	0.683442	2.26634	0.0234309	2.19529	0.880765	8.29777	2.32282	11.157	5.58627	3.26118	9.03187	6.1455	0	14.9557	3.41017	34.2895	17.0811	15.1175
ENSG00000117069.15	ST6GALNAC5	8.94591	1.57645	0.696044	2.26487	0.0235207	2.19482	1.76153	12.9076	1.16141	4.05708	0.931046	6.52237	11.2898	2.0485	0	7.47786	9.37797	38.0994	12.8109	16.7972
ENSG00000273096.1	AL021707.8	5.13716	-1.70385	0.753421	-2.26149	0.0237289	2.20535	11.4499	0.921975	9.29128	3.04281	6.51732	2.17412	3.38695	0	14.0566	3.2048	1.70509	0.952485	5.9784	9.23847
ENSG00000145103.15	ILDR1	2.69095	-2.6409	1.16862	-2.25985	0.0238309	2.20598	2.6423	0	2.32282	2.02854	11.1725	1.08706	6.7739	0	2.34276	0	3.41017	0	0.854057	5.03916
ENSG00000122176.12	FMOD	24.3618	1.24896	0.553432	2.25675	0.0240237	2.21497	7.92689	14.7516	5.80705	28.3996	20.483	10.8706	32.7405	48.1398	1.17138	39.5258	2.55763	35.2419	64.0543	29.3951
ENSG00000130255.13	RPL36	7121.75	0.364855	0.161716	2.25615	0.0240612	2.20962	7901.34	8654.58	8446.93	7450.83	4408.5	5956.01	5036.4	5092.57	4276.71	6362.59	6766.63	17965.8	5288.32	6097.39
ENSG00000157212.19	PAXIP1	243.829	-0.407343	0.180863	-2.25221	0.0243089	2.22355	242.21	218.508	213.699	199.811	325.866	284.81	310.471	252.99	308.073	211.517	260.026	86.6761	257.071	241.88
ENSG00000106809.11	OGN	6.96186	1.72909	0.767836	2.25191	0.0243282	2.21654	4.40383	6.45382	2.32282	5.07135	0	2.17412	0	11.2668	3.51414	13.8875	0.852543	7.61988	25.6217	14.2776
ENSG00000105327.18	BBC3	519.036	0.368035	0.16355	2.25029	0.0244304	2.21713	642.078	668.432	566.768	531.478	416.177	516.354	464.012	431.209	224.905	523.45	504.705	860.094	386.888	529.952
ENSG00000228109.1	MELTF-AS1	22.044	0.813491	0.361526	2.25016	0.0244391	2.20926	44.0383	41.4889	22.0668	34.4852	13.9657	23.9153	11.2898	11.2668	2.34276	17.0923	13.6407	33.337	12.8109	26.8755
ENSG00000176641.11	RNF152	7.93607	1.2349	0.548817	2.25012	0.0244414	2.20087	5.28459	16.5955	3.48423	7.09989	2.79314	5.43531	9.03187	14.3395	1.17138	4.27306	2.55763	16.1922	10.2487	12.5979
ENSG00000167994.13	RAB3IL1	2165.65	0.266947	0.118645	2.24997	0.0244511	2.19321	2496.97	2552.03	2077.76	2093.45	1749.43	2070.85	2466.83	2500.19	1548.56	2412.14	2064.01	3328.93	1357.1	1600.77
ENSG00000262655.4	SPON1	29.1244	1.20033	0.533862	2.2484	0.0245508	2.19364	1.76153	46.0987	12.7755	6.08562	3.72418	21.7412	44.0304	27.6548	4.68552	25.6384	13.6407	59.0541	86.2597	54.5909
ENSG00000102760.13	RGCC	3421.83	0.342339	0.152477	2.24518	0.0247563	2.2035	3575.91	5157.53	6925.48	6121.12	374.28	714.199	299.181	445.549	3202.55	5250.53	3820.25	4313.8	4269.43	3435.87
ENSG00000174007.9	CEP19	137.648	-0.421784	0.187879	-2.24498	0.0247695	2.19623	174.392	155.814	127.755	155.183	138.726	90.2261	172.735	109.595	204.991	95.0756	117.651	72.3888	158	154.534
ENSG00000181195.11	PENK	9.50869	1.65369	0.737834	2.24128	0.0250081	2.20893	0.880765	15.6736	10.4527	6.08562	0	2.17412	5.64492	7.16975	1.17138	3.2048	1.70509	55.2441	11.9568	11.758
ENSG00000258354.1	AC138932.1	2.95032	2.43424	1.08633	2.2408	0.0250391	2.20325	0	4.60987	0	6.08562	4.65523	3.26118	0	4.097	0	4.27306	1.70509	6.66739	4.27028	1.67972
ENSG00000161016.18	RPL8	18062.4	0.319245	0.142473	2.24075	0.0250424	2.1952	18435.3	20481.7	20073.8	17679.7	13123.1	16884.2	14308.7	14479.8	11141	18121	18313.5	37814.6	15188.5	16829.1
ENSG00000287300.1	AL080275.1	4.21889	-1.95291	0.871614	-2.24057	0.0250538	2.18791	4.40383	2.76592	2.32282	3.04281	3.72418	0	4.51594	0	4.68552	2.13653	11.0831	0	13.6649	6.71888
ENSG00000227934.1	AL732414.1	4.50701	-1.91026	0.853207	-2.23892	0.0251612	2.18902	6.16536	0	3.48423	6.08562	8.37941	0	3.38695	7.16975	5.8569	1.06827	10.2305	1.90497	7.68651	1.67972
ENSG00000080618.17	CPB2	4.37911	-1.76431	0.790167	-2.23283	0.0255598	2.21538	5.28459	1.84395	4.64564	5.07135	6.51732	0	6.7739	0	2.34276	2.13653	12.7881	2.85745	7.68651	3.35944
ENSG00000095539.15	SEMA4G	51.7961	-0.586239	0.262812	-2.23065	0.0257046	2.21961	66.0574	55.3185	36.0037	33.4709	82.8631	61.9625	80.1578	73.746	43.341	23.5018	54.5628	12.3823	59.784	41.993
ENSG00000087494.16	PTHLH	1.93539	3.39818	1.52369	2.23023	0.0257323	2.21374	2.6423	0	0	2.02854	0	1.08706	0	4.097	0	11.7509	0	3.80994	0	1.67972
ENSG00000223834.5	AL161935.1	35.2935	-0.682786	0.306205	-2.22983	0.0257586	2.2078	36.9921	27.6592	47.6178	21.2997	39.1039	35.873	41.7724	37.8973	42.1697	10.6827	47.7424	18.0972	41.8488	45.3525
ENSG00000227477.1	STK4-AS1	8.75707	-1.1843	0.53178	-2.22704	0.0259445	2.21553	12.3307	6.45382	11.6141	12.1712	19.552	7.60943	5.64492	0	15.2279	5.34133	10.2305	2.85745	7.68651	5.87902
ENSG00000112659.14	CUL9	1168.68	-0.227735	0.102308	-2.22597	0.026016	2.21346	1254.21	939.493	1029.01	1041.66	1742.92	1356.65	1533.16	1427.8	1044.87	881.319	1096.37	806.755	1119.67	1087.62
ENSG00000164176.13	EDIL3	11.4982	1.23402	0.554597	2.22508	0.0260759	2.21043	3.52306	20.2834	10.4527	7.09989	0.931046	7.60943	3.38695	5.12125	2.34276	22.4336	9.37797	20.9547	25.6217	21.8364
ENSG00000274315.1	AC009318.3	9.42282	1.28596	0.578328	2.22359	0.0261764	2.21085	16.7345	15.6736	0	12.1712	6.51732	5.43531	6.7739	8.194	2.34276	16.024	4.26272	13.3348	5.9784	18.4769
ENSG00000211459.2	MT-RNR1	58170.8	0.258206	0.116125	2.22352	0.0261805	2.20316	64283.5	76486.1	86384.5	77800.6	37998.8	50236.4	35954.7	37242.8	38745.7	55453.7	58029.2	92419.6	50501.2	52854.9
ENSG00000106178.7	CCL24	87.8842	-0.480189	0.216208	-2.22096	0.0263538	2.20971	85.4342	41.4889	116.141	91.2843	167.588	86.9649	151.284	90.134	29.2845	22.4336	24.7237	37.1469	156.292	130.178
ENSG00000129521.15	EGLN3	11.8155	1.22978	0.55406	2.21958	0.0264475	2.20956	0	11.9857	9.29128	10.1427	2.79314	9.78355	20.3217	26.6305	1.17138	10.6827	7.67289	14.2873	20.4974	20.1567
ENSG00000241886.1	AC112496.1	123.42	-0.599348	0.270034	-2.21953	0.0264506	2.20187	69.5805	46.0987	75.4916	88.2415	345.418	186.975	273.214	239.675	97.2245	57.6863	55.4153	6.66739	85.4057	100.783
ENSG00000244073.1	RPS4XP6	5.43463	1.44746	0.652297	2.21901	0.0264857	2.19689	1.76153	3.6879	2.32282	8.11416	3.72418	11.9577	2.25797	5.12125	1.17138	6.40959	2.55763	14.2873	6.83245	5.87902
ENSG00000105146.13	AURKC	60.1204	0.471476	0.212587	2.21781	0.026568	2.19585	63.4151	88.5096	41.8107	65.9276	56.7938	68.4849	58.7072	55.3095	50.3693	58.7546	60.5306	103.821	23.0595	46.1923
ENSG00000144802.11	NFKBIZ	1191.76	-0.363064	0.163715	-2.21766	0.0265778	2.18883	670.262	660.134	678.263	682.604	2179.58	1507.75	2326.84	1910.23	1008.56	892.002	1142.41	412.426	1357.95	1255.59
ENSG00000258811.1	AL583810.2	3.57349	1.96082	0.884657	2.21647	0.026659	2.18774	3.52306	2.76592	2.32282	5.07135	3.72418	5.43531	1.12898	6.1455	0	3.2048	0.852543	13.3348	0	2.51958
ENSG00000133985.3	TTC9	207.036	0.287304	0.129626	2.21641	0.0266634	2.18037	251.899	339.287	238.089	246.468	174.106	235.892	212.249	271.426	139.394	158.103	162.836	175.257	124.692	168.812
ENSG00000198286.10	CARD11	571.857	-0.28934	0.130572	-2.21594	0.0266955	2.1753	709.016	660.134	407.655	375.28	588.421	580.491	729.324	625.817	647.773	356.801	731.482	484.815	578.196	530.792
ENSG00000260220.7	CCDC187	8.6421	1.52006	0.687345	2.21149	0.0270019	2.19255	20.2576	10.1417	0	14.1998	1.86209	10.8706	1.12898	9.21825	5.8569	2.13653	2.55763	12.3823	8.54057	21.8364
ENSG00000275395.6	FCGBP	4266.32	0.408008	0.184543	2.21091	0.0270422	2.18815	1768.58	3674.99	1923.29	2878.5	36.3108	105.445	377.081	403.555	11993.8	15831.7	7546.71	6153.05	3836.42	3199.03
ENSG00000229628.1	AC073115.1	32.0402	-0.76789	0.347472	-2.20993	0.0271099	2.18598	27.3037	32.2691	13.9369	11.157	40.966	42.3954	42.9014	34.8245	74.9683	19.2288	26.4288	5.71491	52.9515	23.5161
ENSG00000286086.1	AC099661.1	7.42685	1.54195	0.698396	2.20784	0.0272552	2.19007	12.3307	10.1417	9.29128	11.157	0	9.78355	11.2898	16.388	0	5.34133	2.55763	4.76242	0.854057	10.0783
ENSG00000250687.6	NAIPP1	11.6	1.21786	0.551945	2.20648	0.0273501	2.19009	12.3307	13.8296	17.4211	12.1712	9.31046	10.8706	1.12898	18.4365	2.34276	13.8875	2.55763	21.9071	10.2487	15.9574
ENSG00000266976.3	AC079466.1	7.45111	-1.42012	0.644672	-2.20286	0.0276047	2.20285	8.80765	0.921975	1.16141	3.04281	7.44836	1.08706	9.03187	3.07275	32.7986	4.27306	4.26272	3.80994	14.519	10.0783
ENSG00000259933.6	AC009065.2	2.64615	-2.72059	1.2358	-2.20148	0.0277019	2.20301	1.76153	0	5.80705	1.01427	2.79314	6.52237	0	1.02425	7.02828	0	4.26272	0	6.83245	0
ENSG00000279495.1	AL928654.4	61.8266	-0.506781	0.230447	-2.19912	0.0278695	2.20875	86.315	53.4745	106.85	53.7563	89.3804	61.9625	60.9651	33.8003	49.1979	29.9114	57.9729	46.6718	56.3677	78.9469
ENSG00000232709.1	MARK2P9	8.24299	-1.10199	0.501451	-2.1976	0.0279774	2.20973	18.4961	9.21975	9.29128	5.07135	13.0346	5.43531	15.8058	5.12125	10.5424	3.2048	6.82034	5.71491	5.12434	2.51958
ENSG00000225200.2	AC246787.1	46.359	0.686999	0.312928	2.19539	0.0281358	2.21469	20.2576	48.8647	24.3896	44.6279	29.7935	43.4824	37.2565	41.9943	62.0831	74.7786	25.5763	123.823	42.7028	29.3951
ENSG00000267648.1	AC060766.5	7.99793	-1.4777	0.673236	-2.19491	0.0281697	2.20984	17.6153	5.53185	6.96846	7.09989	0	3.26118	10.1609	1.02425	17.5707	8.54613	14.4932	0.952485	16.2271	2.51958
ENSG00000114942.14	EEF1B2	6851.27	0.239016	0.108897	2.19488	0.0281724	2.20259	6122.2	7274.38	6822.12	6826.04	3721.39	5202.67	4012.41	4574.3	7598.74	8769.39	8300.36	12823.3	7133.08	6737.36
ENSG00000166153.16	DEPDC4	9.53539	-1.21416	0.553715	-2.19274	0.0283258	2.20713	15.8538	1.84395	25.551	11.157	8.37941	1.08706	11.2898	15.3638	14.0566	7.47786	7.67289	1.90497	5.9784	5.87902
ENSG00000164587.13	RPS14	16630.8	0.269396	0.122937	2.19133	0.028428	2.20765	17343.1	18450.6	18949.6	17543.8	13301.8	16835.3	13748.8	15049.3	11545.1	14507	16505.2	31190.1	12979.1	14882.3
ENSG00000002079.14	MYH16	3.00028	2.1198	0.967761	2.19041	0.0284942	2.2054	0.880765	10.1417	0	9.12843	2.79314	2.17412	2.25797	3.07275	1.17138	2.13653	0.852543	5.71491	0	1.67972
ENSG00000188613.7	NANOS1	59.375	0.544083	0.248435	2.19004	0.0285212	2.20013	69.5805	105.105	103.365	86.213	16.7588	38.0471	29.3536	50.1883	32.7986	84.393	34.1017	46.6718	68.3245	66.349
ENSG00000213303.3	AC008481.1	2.45294	2.28721	1.04487	2.18898	0.0285983	2.19874	0	3.6879	0	2.02854	0.931046	1.08706	1.12898	5.12125	0	3.2048	1.70509	9.52485	2.56217	3.35944
ENSG00000196604.13	POTEF	5.89689	1.90572	0.870749	2.1886	0.0286263	2.1936	0.880765	10.1417	0	2.02854	0	5.43531	7.90289	4.097	2.34276	16.024	2.55763	0	4.27028	26.8755
ENSG00000186994.11	KANK3	75.9869	0.628046	0.287007	2.18826	0.0286506	2.18822	39.6344	94.0414	127.755	120.698	2.79314	19.5671	10.1609	21.5093	31.6272	69.4373	118.503	111.441	162.271	134.378
ENSG00000173404.5	INSM1	41.4082	-0.743796	0.340042	-2.18736	0.0287161	2.18601	41.396	40.5669	88.2671	73.0275	80.0699	28.2636	63.2231	18.4365	22.2562	42.7306	27.2814	6.66739	29.892	17.6371
ENSG00000260018.1	AC040169.1	22.5329	0.78329	0.358103	2.18733	0.0287185	2.17903	20.2576	30.4252	23.2282	39.5565	12.1036	18.48	10.1609	9.21825	10.5424	32.048	13.6407	54.2916	21.3514	20.1567
ENSG00000105676.14	ARMC6	608.484	0.301141	0.137734	2.1864	0.028786	2.17701	835.846	768.005	839.699	739.403	289.555	421.78	295.794	393.312	493.151	738.172	597.633	962.962	530.369	613.098
ENSG00000124701.5	APOBEC2	6.74797	-1.69696	0.776595	-2.18513	0.028879	2.17693	6.16536	11.9857	6.96846	8.11416	13.9657	1.08706	5.64492	1.02425	14.0566	0	3.41017	0	12.8109	9.23847
ENSG00000122966.17	CIT	52.7782	-0.512946	0.235188	-2.181	0.0291833	2.19273	34.3498	17.5175	29.0352	15.2141	81.001	75.0072	100.48	73.746	69.1114	52.345	52.0051	24.7646	56.3677	57.9504
ENSG00000138326.21	RPS24	17544.8	0.283772	0.130145	2.18044	0.0292252	2.18877	16876.3	18154.6	18157.5	17365.3	11500.3	14513.4	11604.8	13539.6	15531.3	18573.9	18708.2	38731.8	15658.3	16712.4
ENSG00000219607.4	PPP1R3G	74.4092	0.598173	0.27449	2.17921	0.0293158	2.18847	38.7537	63.6163	46.4564	54.7706	127.553	84.7908	97.0926	163.88	33.97	52.345	34.1017	150.493	40.9947	52.9112
ENSG00000166482.12	MFAP4	147.437	1.01808	0.467219	2.17902	0.02933	2.18249	37.8729	208.366	30.1966	60.8562	135.002	156.537	204.346	254.014	31.6272	148.489	87.8119	357.182	247.676	104.143
ENSG00000214102.7	WEE2	4.68347	-1.67502	0.769689	-2.17622	0.0295384	2.19096	5.28459	4.60987	8.12987	2.02854	12.1036	9.78355	5.64492	3.07275	4.68552	0	5.11526	0	4.27028	0.839861
ENSG00000154639.19	CXADR	539.36	-0.449034	0.206432	-2.17522	0.0296138	2.18953	316.195	393.683	579.543	525.392	288.624	85.8778	211.12	131.104	871.506	1080.02	805.653	432.428	1051.34	778.551
ENSG00000272574.1	AL596325.2	2.61943	2.25662	1.03799	2.17404	0.0297022	2.18907	0.880765	3.6879	2.32282	3.04281	0.931046	6.52237	1.12898	9.21825	0	4.27306	0	3.80994	0.854057	0
ENSG00000137868.19	STRA6	23.6304	0.753688	0.346686	2.17398	0.0297065	2.18244	12.3307	15.6736	1.16141	7.09989	19.552	22.8283	14.6768	20.485	8.19965	29.9114	28.9865	54.2916	43.5569	52.0714
ENSG00000287736.1	PTCSC1	28.5144	-0.8542	0.393164	-2.17263	0.0298083	2.18299	7.92689	7.3758	22.0668	19.2711	46.5523	41.3083	32.7405	28.679	73.7969	13.8875	27.2814	2.85745	42.7028	32.7546
ENSG00000269113.4	TRABD2B	3.16812	2.31698	1.06689	2.17172	0.0298765	2.18108	0	5.53185	0	1.01427	0	1.08706	5.64492	2.0485	0	3.2048	1.70509	19.0497	1.70811	3.35944
ENSG00000113389.16	NPR3	2.46964	2.37755	1.09514	2.17101	0.0299304	2.17814	0	1.84395	0	1.01427	1.86209	11.9577	3.38695	6.1455	0	1.06827	0	4.76242	0.854057	1.67972
ENSG00000205041.1	AC118344.1	10.5219	-1.07993	0.497473	-2.17084	0.0299433	2.17225	15.8538	10.1417	20.9054	5.07135	11.1725	11.9577	11.2898	5.12125	10.5424	4.27306	16.1983	1.90497	11.9568	10.9182
ENSG00000251301.7	LINC02384	1.51279	-3.26348	1.50585	-2.1672	0.0302196	2.18544	2.6423	0	5.80705	0	1.86209	1.08706	3.38695	0	4.68552	0	0	0	1.70811	0
ENSG00000205846.4	CLEC6A	3.24746	-2.38248	1.09936	-2.16715	0.0302237	2.17893	0.880765	0	0	0	12.1036	1.08706	20.3217	3.07275	3.51414	1.06827	0	0	3.41623	0
ENSG00000164692.18	COL1A2	2410.26	0.882129	0.40707	2.16702	0.0302334	2.17286	848.177	3061.88	1836.19	2454.53	1572.54	1667.55	2444.25	2574.97	489.637	2962.3	1208.05	4021.39	5017.58	3584.52
ENSG00000278979.1	AC007598.3	2.38799	-2.55397	1.17976	-2.16481	0.0304019	2.17821	3.52306	0	10.4527	0	3.72418	1.08706	5.64492	1.02425	0	0	3.41017	2.85745	1.70811	0
ENSG00000154146.13	NRGN	228.132	0.494211	0.228444	2.16338	0.0305119	2.17934	171.749	220.352	392.556	285.01	8.37941	17.393	7.90289	12.291	182.735	473.242	285.602	557.204	298.92	280.513
ENSG00000248673.2	LINC01331	9.42495	1.24255	0.574489	2.16288	0.0305505	2.17538	3.52306	22.1274	5.80705	18.2569	0.931046	4.34824	0	0	4.68552	10.6827	20.461	20.0022	7.68651	13.4378
ENSG00000090382.7	LYZ	6037.01	-0.271429	0.125501	-2.16277	0.0305588	2.1693	4515.68	4345.27	5279.77	4602.76	10835.5	7630.08	10346	10155.4	6122.8	4259.18	4354.79	2564.09	4472.69	5034.12
ENSG00000242242.6	NECTIN3-AS1	6.09174	1.43904	0.665607	2.16199	0.0306189	2.16692	1.76153	7.3758	5.80705	19.2711	6.51732	5.43531	5.64492	14.3395	0	9.61439	1.70509	1.90497	1.70811	4.1993
ENSG00000228060.3	PABPC4-AS1	11.3071	-1.05955	0.490124	-2.16181	0.0306331	2.16131	17.6153	13.8296	13.9369	6.08562	23.2761	15.2189	13.5478	3.07275	10.5424	9.61439	14.4932	0.952485	9.39462	6.71888
ENSG00000071082.11	RPL31	13101.8	0.29359	0.135894	2.16044	0.0307386	2.16217	13868.5	14051.8	13834.7	13023.2	10116.7	14092.7	11621.8	12871.8	9143.79	11264.9	12464.2	26265.7	9911.33	10893.8
ENSG00000181408.4	UTS2R	11.2051	1.25594	0.581603	2.15945	0.0308156	2.16102	23.7807	32.2691	23.2282	25.3568	0	11.9577	1.12898	2.0485	1.17138	2.13653	2.55763	7.61988	5.9784	17.6371
ENSG00000183160.9	TMEM119	149.445	0.382398	0.177118	2.159	0.0308499	2.15688	73.1035	113.403	108.011	130.841	64.2421	80.4425	76.7709	120.862	124.166	232.882	172.214	209.547	325.396	260.357
ENSG00000231993.1	EP300-AS1	8.54551	-1.2248	0.567334	-2.15886	0.030861	2.15116	7.92689	4.60987	8.12987	9.12843	8.37941	0	11.2898	8.194	10.5424	8.54613	12.7881	2.85745	22.2055	5.03916
ENSG00000262171.1	AC130651.1	2.70018	-2.69817	1.25002	-2.15851	0.0308883	2.1466	4.40383	0	2.32282	1.01427	0.931046	0	3.38695	0	10.5424	0	0.852543	0	4.27028	10.0783
ENSG00000137038.8	DMAC1	1320.36	0.282349	0.13087	2.15748	0.0309683	2.14572	1405.7	1477	1627.13	1534.59	930.114	1242.51	1003.67	1100.04	1060.1	1416.52	1238.74	2366.92	1007.79	1074.18
ENSG00000196976.7	LAGE3	732.663	0.370819	0.172061	2.15516	0.0311492	2.1518	1028.73	1120.2	973.261	804.316	499.971	656.585	601.748	627.865	290.502	553.362	621.504	1496.35	469.731	513.155
ENSG00000133048.13	CHI3L1	26643.3	-0.237919	0.110436	-2.15436	0.0312122	2.14974	16192.9	17408.7	37999	26650	6085.31	4542.83	5753.3	5074.14	30657.3	33458.1	33576.6	25976.2	73948.5	55683.6
ENSG00000165821.12	SALL2	3.27421	2.17899	1.01213	2.15287	0.0313289	2.15138	0	3.6879	1.16141	1.01427	0.931046	8.69649	2.25797	3.07275	0	10.6827	0	0	3.41623	10.9182
ENSG00000282572.2	AC215522.2	34.9073	-0.594516	0.276285	-2.15182	0.0314118	2.15068	26.423	21.2054	54.5862	40.5708	40.966	26.0895	22.5797	26.6305	23.4276	17.0923	43.4797	19.0497	87.9678	38.6336
ENSG00000214900.11	LINC01588	36.8012	0.666093	0.309568	2.15169	0.031422	2.14504	27.3037	25.8153	22.0668	31.4424	56.7938	56.5272	45.1594	46.0913	15.2279	50.2085	14.4932	51.4342	25.6217	47.0322
ENSG00000171490.13	RSL1D1	3495.05	0.204231	0.094929	2.1514	0.0314444	2.14025	3303.75	3977.4	3743.22	3626.02	2173.06	2663.3	2077.33	2691.73	3398.17	4362.8	4338.59	4983.4	3818.49	3773.49
ENSG00000204624.8	DISP3	4.28101	-1.7687	0.822536	-2.15031	0.0315311	2.13986	12.3307	2.76592	5.80705	3.04281	2.79314	5.43531	5.64492	4.097	5.8569	1.06827	5.9678	0	5.12434	0
ENSG00000239415.1	AP001469.3	9.75281	-1.01036	0.469903	-2.15015	0.0315431	2.13442	14.973	9.21975	19.744	11.157	11.1725	8.69649	13.5478	3.07275	5.8569	2.13653	7.67289	3.80994	17.0811	8.39861
ENSG00000223313.1	RNU6-516P	12.1526	0.989418	0.460302	2.1495	0.0315951	2.1317	7.92689	11.9857	2.32282	16.2283	2.79314	7.60943	6.7739	18.4365	16.3993	12.8192	12.7881	29.527	10.2487	14.2776
ENSG00000229487.1	ALG13-AS1	9.68058	-1.44307	0.671884	-2.14779	0.0317306	2.13462	9.68842	0	10.4527	8.11416	28.8624	9.78355	12.4188	18.4365	7.02828	1.06827	10.2305	0	7.68651	11.758
ENSG00000105926.16	MPP6	10.8847	1.00518	0.468624	2.14497	0.0319552	2.1435	9.68842	10.1417	10.4527	15.2141	3.72418	15.2189	10.1609	12.291	5.8569	28.8432	5.9678	10.4773	4.27028	10.0783
ENSG00000243071.1	AC107032.1	6.49331	1.44452	0.674926	2.14026	0.0323336	2.16261	7.92689	13.8296	4.64564	6.08562	0.931046	6.52237	5.64492	10.2425	7.02828	4.27306	1.70509	16.1922	0	5.87902
ENSG00000223718.3	AC093107.1	2.31734	2.51881	1.17741	2.13927	0.0324138	2.16173	7.04612	3.6879	0	3.04281	0	4.34824	1.12898	4.097	0	1.06827	0	3.80994	0.854057	3.35944
ENSG00000128578.10	STRIP2	50.2276	-0.680344	0.318208	-2.13805	0.032513	2.16212	37.8729	14.7516	38.3265	35.4995	122.898	81.5296	85.8028	23.5578	33.97	74.7786	43.4797	19.0497	58.0759	33.5944
ENSG00000258561.2	AL359232.1	3.96341	1.68619	0.788699	2.13793	0.032522	2.15652	1.76153	4.60987	3.48423	9.12843	0	4.34824	0	2.0485	1.17138	3.2048	3.41017	10.4773	5.12434	6.71888
ENSG00000112561.19	TFEB	2198.29	0.231236	0.108192	2.13727	0.032576	2.15393	2493.45	3022.23	2551.62	2314.56	1561.36	2208.91	1535.42	1640.85	1545.05	1836.35	2382.01	3422.28	2048.88	2213.03
ENSG00000215397.4	SCRT2	2.43426	2.65407	1.24253	2.13602	0.0326781	2.15452	0.880765	0.921975	0	5.07135	1.86209	5.43531	0	9.21825	2.34276	0	0	6.66739	0	1.67972
ENSG00000126267.11	COX6B1	3585.92	0.340246	0.159326	2.13554	0.032717	2.15096	3802.26	4017.05	4083.52	3552.99	2700.96	3162.26	3066.32	3110.65	1908.18	3471.86	3467.29	8030.4	2710.78	3118.4
ENSG00000095739.11	BAMBI	81.0627	0.743207	0.348041	2.1354	0.0327284	2.14561	14.0922	55.3185	33.6809	43.6136	149.898	145.666	142.252	161.832	19.9134	45.9354	17.0509	124.776	117.86	62.9895
ENSG00000198932.13	GPRASP1	130.328	-0.386	0.180868	-2.13415	0.0328306	2.14623	156.776	97.7293	116.141	102.441	257.9	231.544	267.569	213.044	80.8252	44.8672	66.4984	35.2419	70.0326	83.9861
ENSG00000148468.17	FAM171A1	11.2339	1.24635	0.58417	2.13354	0.0328806	2.14344	1.76153	21.2054	4.64564	6.08562	3.72418	13.0447	4.51594	11.2668	2.34276	18.1605	12.7881	22.8596	26.4758	8.39861
ENSG00000204220.12	PFDN6	350.47	0.337198	0.158217	2.13124	0.0330695	2.14971	398.987	440.704	385.588	333.695	326.797	416.344	375.952	344.148	175.707	307.661	299.243	549.584	225.471	326.706
ENSG00000278389.1	AC099518.6	3.49824	1.82297	0.857468	2.12599	0.0335037	2.17183	1.76153	4.60987	2.32282	2.02854	0	4.34824	0	6.1455	2.34276	6.40959	3.41017	3.80994	1.70811	10.0783
ENSG00000229519.2	AL591866.1	4.83473	-1.65088	0.776604	-2.12577	0.0335227	2.16699	8.80765	5.53185	5.80705	3.04281	10.2415	0	5.64492	0	7.02828	5.34133	7.67289	0.952485	3.41623	4.1993
ENSG00000105321.14	CCDC9	483.599	0.321721	0.15164	2.12161	0.0338703	2.18336	556.644	561.483	548.185	459.464	508.351	581.578	395.144	478.325	274.103	421.965	398.138	801.992	338.206	446.806
ENSG00000242071.3	RPL7AP6	80.7337	0.419077	0.197589	2.12095	0.0339259	2.18087	67.8189	75.6019	61.5547	56.7991	72.6216	146.753	89.1897	112.668	65.5972	85.4613	66.4984	117.156	51.2434	61.3098
ENSG00000256116.1	AP001453.1	3.94347	1.68381	0.794002	2.12066	0.0339505	2.17641	5.28459	8.29777	1.16141	2.02854	0.931046	2.17412	3.38695	6.1455	1.17138	3.2048	0.852543	10.4773	0.854057	9.23847
ENSG00000143994.14	ABHD1	7.15941	-1.13795	0.536796	-2.11989	0.0340151	2.17453	10.5692	3.6879	6.96846	3.04281	13.9657	8.69649	3.38695	2.0485	5.8569	3.2048	11.9356	4.76242	16.2271	5.87902
ENSG00000081181.8	ARG2	202.303	-0.456636	0.215457	-2.11938	0.0340583	2.17128	124.188	120.779	94.0742	105.484	382.66	164.146	426.756	316.493	171.021	226.472	265.141	99.0584	203.265	132.698
ENSG00000159208.16	CIART	30.3196	0.659799	0.311347	2.11917	0.0340757	2.16643	29.946	29.5032	22.0668	22.3139	19.552	55.4401	16.9348	47.1155	36.3128	43.7989	30.6915	36.1944	10.2487	24.356
ENSG00000266903.2	AC243964.3	5.23776	1.41742	0.66892	2.11897	0.034093	2.16159	3.52306	5.53185	3.48423	6.08562	0	5.43531	3.38695	11.2668	1.17138	7.47786	5.9678	12.3823	3.41623	4.1993
ENSG00000143515.19	ATP8B2	618.124	-0.396908	0.187339	-2.11866	0.0341192	2.15734	535.505	576.234	700.33	741.432	519.523	267.417	438.046	271.426	677.057	929.391	861.921	380.994	1060.74	693.725
ENSG00000188290.11	HES4	32.2708	0.856219	0.404585	2.11629	0.0343204	2.16415	28.1845	11.0637	6.96846	29.4138	62.3801	77.1813	14.6768	34.8245	7.02828	40.5941	23.8712	72.3888	23.0595	20.1567
ENSG00000129009.13	ISLR	10.7803	1.23911	0.58556	2.11612	0.0343347	2.15917	6.16536	13.8296	1.16141	2.02854	4.65523	7.60943	10.1609	17.4123	0	32.048	9.37797	21.9071	12.8109	11.758
ENSG00000258227.7	CLEC5A	1110.15	0.336667	0.159257	2.11399	0.0345164	2.16471	975.007	1045.52	703.814	679.561	282.107	441.347	374.823	700.587	1184.26	2240.15	1830.41	2081.18	1665.41	1337.9
ENSG00000144749.14	LRIG1	58.9897	0.450479	0.213111	2.11383	0.03453	2.15971	29.946	56.2405	61.5547	85.1987	55.8627	48.9178	39.5144	66.5763	53.8834	80.1199	46.0373	65.7214	64.0543	72.228
ENSG00000100628.12	ASB2	49.9396	-0.682134	0.323149	-2.1109	0.034781	2.16955	31.7075	34.1131	45.295	41.5851	48.4144	6.52237	46.2883	12.291	60.9117	54.4816	66.4984	61.9115	111.027	78.107
ENSG00000261423.1	TMEM202-AS1	31.7184	-0.569849	0.269985	-2.11067	0.0348009	2.16495	40.5152	35.035	52.2634	24.3425	29.7935	26.0895	42.9014	19.4608	33.97	23.5018	30.6915	21.9071	35.8704	27.7154
ENSG00000163507.14	CIP2A	210.284	-0.353393	0.167454	-2.11039	0.0348247	2.16063	152.372	143.828	150.983	159.24	314.693	263.069	301.439	236.602	290.502	197.629	207.168	87.6286	227.179	211.645
ENSG00000121236.21	TRIM6	50.9096	-0.516339	0.244913	-2.10826	0.0350089	2.16625	50.2036	22.1274	41.8107	37.528	77.2768	41.3083	76.7709	47.1155	67.94	40.5941	56.2678	43.8143	47.8272	62.1497
ENSG00000158286.13	RNF207	95.0159	-0.43486	0.206285	-2.10805	0.0350267	2.16157	53.7267	41.4889	62.7161	65.9276	103.346	43.4824	76.7709	38.9215	112.452	118.577	141.522	100.963	198.995	171.332
ENSG00000134020.8	PEBP4	43.9885	0.660468	0.313397	2.10745	0.0350785	2.15901	70.4612	108.793	34.8423	66.9418	4.65523	13.0447	12.4188	30.7275	37.4841	23.5018	40.9221	115.251	31.6001	25.1958
ENSG00000239521.9	CASTOR3	147.352	-0.33896	0.160892	-2.10675	0.0351391	2.157	162.942	133.686	114.98	127.798	150.829	104.358	191.927	162.856	168.679	95.0756	169.656	113.346	188.747	178.05
ENSG00000063127.16	SLC6A16	2.33928	-2.59341	1.23108	-2.10661	0.0351511	2.15203	2.6423	0	0	0	3.72418	3.26118	7.90289	3.07275	7.02828	0	3.41017	0	1.70811	0
ENSG00000286186.1	AC018445.5	3.96651	-1.70962	0.811767	-2.10605	0.0352003	2.14936	2.6423	0.921975	11.6141	5.07135	3.72418	4.34824	4.51594	2.0485	7.02828	0	3.41017	0	7.68651	2.51958
ENSG00000285852.1	AL353147.1	26.0617	-0.606177	0.287926	-2.10532	0.0352636	2.14755	29.0653	16.5955	38.3265	28.3996	32.5866	23.9153	23.7087	13.3153	37.4841	17.0923	17.0509	15.2398	41.8488	30.235
ENSG00000267179.1	AC008770.2	2.04324	-2.4079	1.14509	-2.10281	0.0354826	2.15522	1.76153	0.921975	5.80705	2.02854	1.86209	0	4.51594	3.07275	3.51414	0	1.70509	0	3.41623	0
ENSG00000137496.18	IL18BP	392.132	0.271457	0.129148	2.1019	0.0355619	2.15438	627.986	724.672	477.339	541.62	238.348	396.777	247.247	272.451	299.873	291.637	323.114	478.147	275.006	295.631
ENSG00000274134.1	MIR6774	16.903	-0.897066	0.426834	-2.10167	0.0355818	2.14996	25.5422	10.1417	15.0983	6.08562	19.552	29.3507	16.9348	13.3153	22.2562	8.54613	15.3458	1.90497	29.892	22.6762
ENSG00000137818.12	RPLP1	26019.4	0.289256	0.137663	2.1012	0.0356235	2.14687	27026.3	29317	28081.7	25851.7	17846.3	24268.6	19697.4	20931.6	20542.5	24687.6	25731.5	55617.5	21280.5	23391
ENSG00000272848.2	AL135910.1	3.47623	1.93172	0.91936	2.10116	0.0356267	2.14149	2.6423	3.6879	0	4.05708	5.58627	6.52237	2.25797	6.1455	0	10.6827	0	2.85745	1.70811	2.51958
ENSG00000236935.1	AP003774.2	2.60556	2.1277	1.01264	2.10114	0.0356289	2.13607	1.76153	0.921975	1.16141	7.09989	0	2.17412	0	2.0485	0	4.27306	2.55763	8.57236	1.70811	4.1993
ENSG00000255185.6	PDXDC2P	2.0916	-2.86003	1.36181	-2.10017	0.0357141	2.13565	0	0	5.80705	1.01427	5.58627	1.08706	2.25797	0	5.8569	0	7.67289	0	0	0
ENSG00000167118.11	URM1	1355.99	0.276713	0.13186	2.09854	0.0358577	2.13871	1467.35	1705.65	1658.49	1473.73	946.873	1150.11	923.509	1032.44	845.736	1475.27	1454.44	2306.92	1277.67	1265.67
ENSG00000146090.16	RASGEF1C	269.928	0.414728	0.197657	2.09822	0.0358858	2.13488	278.322	425.03	326.356	299.21	50.2765	96.7484	71.126	96.2795	281.131	202.97	283.044	691.504	307.46	369.539
ENSG00000135373.13	EHF	3.09286	-2.27732	1.08559	-2.09778	0.0359247	2.13172	5.28459	0	4.64564	2.02854	9.31046	0	1.12898	0	7.02828	0	0.852543	2.85745	5.12434	5.03916
ENSG00000258987.2	AL132642.1	4.07258	-1.6346	0.779562	-2.09682	0.0360096	2.13129	7.92689	2.76592	4.64564	3.04281	2.79314	0	3.38695	2.0485	7.02828	2.13653	5.9678	0	9.39462	5.87902
ENSG00000176358.15	TAC4	41.6573	0.784759	0.374349	2.09633	0.0360528	2.1284	61.6536	70.9921	52.2634	79.1131	21.414	16.3059	3.38695	28.679	42.1697	29.9114	20.461	109.536	17.0811	30.235
ENSG00000152229.18	PSTPIP2	630.245	-0.246669	0.117715	-2.09549	0.0361276	2.12739	528.459	392.761	459.918	511.192	886.355	662.02	738.355	598.162	774.282	534.133	645.375	577.206	764.381	750.835
ENSG00000107518.18	ATRNL1	28.4608	0.673544	0.321592	2.0944	0.0362242	2.12767	19.3768	23.9713	13.9369	22.3139	40.966	76.0943	39.5144	66.5763	14.0566	12.8192	5.11526	24.7646	18.7892	20.1567
ENSG00000171992.13	SYNPO	61.9054	0.875554	0.418263	2.09331	0.0363217	2.12799	15.8538	120.779	31.3581	33.4709	21.414	29.3507	91.4477	37.8973	8.19965	82.2565	40.0695	102.868	136.649	115.061
ENSG00000122786.20	CALD1	118.094	1.11405	0.533315	2.08891	0.0367158	2.14565	29.946	226.806	53.4248	82.1559	65.1732	117.403	215.636	112.668	12.8852	136.738	52.8577	154.303	217.784	175.531
ENSG00000137673.9	MMP7	5342.55	0.39565	0.189538	2.08745	0.0368478	2.14794	2570.07	2138.98	7488.77	5367.52	290.486	654.411	279.988	661.666	6337.16	10220.1	6567.14	8711.43	11490.5	12017.6
ENSG00000225663.8	MCRIP1	1655.79	0.337027	0.16146	2.08737	0.0368545	2.14293	2133.21	2102.1	2053.37	1772.94	1424.5	1634.94	1510.58	1567.1	660.658	1324.65	1422.89	3027	1152.98	1394.17
ENSG00000250536.1	ABHD17AP3	4.25294	1.50948	0.7242	2.08434	0.0371295	2.15351	0.880765	7.3758	2.32282	4.05708	3.72418	9.78355	2.25797	4.097	2.34276	4.27306	2.55763	13.3348	0.854057	1.67972
ENSG00000101440.9	ASIP	168.741	0.455186	0.218577	2.0825	0.0372969	2.15781	294.176	247.089	261.317	268.782	162.002	279.375	145.639	138.274	35.1414	111.1	88.6645	188.592	67.4705	74.7476
ENSG00000196683.11	TOMM7	2071.04	0.299477	0.143857	2.08177	0.0373633	2.15626	2548.93	2484.72	2219.45	2110.7	1908.64	2344.79	2000.56	2211.36	1233.46	1700.68	1678.66	3733.74	1328.06	1490.75
ENSG00000224080.1	UBE2FP1	3.91433	1.71285	0.822956	2.08134	0.0374025	2.15315	0	4.60987	0	2.02854	4.65523	7.60943	4.51594	6.1455	2.34276	14.9557	0.852543	2.85745	1.70811	2.51958
ENSG00000173660.12	UQCRH	2471.57	0.284304	0.136628	2.08087	0.0374462	2.15032	2720.68	2642.38	2739.76	2593.49	1789.47	2210	2127.01	2231.84	1602.45	2687.76	2440.83	4490.97	2072.8	2252.51
ENSG00000231346.5	LINC01160	365.49	0.391135	0.188062	2.07982	0.0375418	2.15047	560.167	491.413	675.94	570.02	64.2421	148.927	91.4477	130.08	214.362	290.568	351.248	755.32	380.909	392.215
ENSG00000227939.1	RPL3P2	36.3478	0.560631	0.26993	2.07695	0.0378063	2.16028	26.423	62.6943	32.5195	28.3996	28.8624	59.7884	34.9985	44.0428	30.4559	33.1162	28.9865	49.5292	20.4974	28.5553
ENSG00000286216.1	AC104335.1	9.38206	1.08234	0.521484	2.07549	0.0379408	2.16263	14.0922	20.2834	8.12987	20.2854	10.2415	10.8706	6.7739	15.3638	0	2.13653	1.70509	10.4773	4.27028	6.71888
ENSG00000282608.2	ADORA3	2875.14	0.340542	0.164077	2.07549	0.0379409	2.15732	3480.78	3547.76	2877.97	3012.38	1532.5	3376.41	2658.76	3417.92	2798.43	2033.98	2485.16	4328.09	1987.39	2714.43
ENSG00000261505.1	AL031714.1	19.5112	0.943723	0.454797	2.07504	0.0379827	2.1544	44.0383	13.8296	11.6141	26.371	15.8278	35.873	11.2898	21.5093	2.34276	11.7509	5.9678	30.4795	16.2271	26.0357
ENSG00000115718.18	PROC	187.993	0.416355	0.200681	2.07471	0.038013	2.15085	322.36	447.158	336.809	237.339	78.2078	148.927	142.252	156.71	51.5407	54.4816	117.651	277.173	106.757	154.534
ENSG00000120217.14	CD274	135.442	-0.412165	0.19869	-2.07441	0.0380408	2.14717	106.573	80.2118	155.629	133.884	310.969	156.537	190.798	88.0855	104.253	137.806	104.863	73.3413	127.254	125.979
ENSG00000243716.10	NPIPB5	289.381	-0.331156	0.159712	-2.07346	0.0381296	2.14694	380.491	276.592	225.313	191.697	376.142	213.064	443.691	389.215	350.242	192.288	259.173	245.741	226.325	281.353
ENSG00000101574.15	METTL4	197.026	-0.314124	0.151528	-2.07304	0.0381683	2.14391	194.649	170.565	196.278	203.868	274.658	193.497	237.087	188.462	208.506	186.946	235.302	122.871	181.06	164.613
ENSG00000278576.1	AL162171.3	7.7895	-1.25929	0.607581	-2.07264	0.0382061	2.14084	11.4499	10.1417	15.0983	4.05708	8.37941	6.52237	11.2898	5.12125	9.37103	2.13653	12.7881	0	5.9784	6.71888
ENSG00000158571.11	PFKFB1	12.3529	0.895209	0.431947	2.0725	0.0382191	2.13639	7.04612	17.5175	8.12987	24.3425	6.51732	8.69649	1.12898	6.1455	11.7138	18.1605	13.6407	15.2398	13.6649	20.9965
ENSG00000226621.1	AC083855.1	2.01783	-2.31405	1.11743	-2.07086	0.0383717	2.13976	6.16536	0.921975	2.32282	1.01427	2.79314	0	1.12898	1.02425	3.51414	0	0.852543	0	6.83245	1.67972
ENSG00000168542.16	COL3A1	2287.88	1.14598	0.55355	2.07024	0.0384302	2.13786	434.217	3250.88	1049.91	1485.91	1590.23	1978.45	3788.87	2598.52	188.592	2092.73	881.529	4008.06	5150.82	3531.61
ENSG00000103522.16	IL21R	629.407	-0.241437	0.116665	-2.06948	0.0385007	2.13665	421.887	400.137	407.655	392.523	528.834	443.521	669.487	619.671	968.731	612.116	768.994	736.271	1064.15	777.711
ENSG00000231500.7	RPS18	17166.9	0.254493	0.123053	2.06816	0.0386249	2.13841	16766.2	18821.2	18495.4	17591.5	11635.3	16063.5	13949.7	14461.4	14383.4	16965.1	17621.2	32480.7	15245.8	15856.6
ENSG00000244227.7	LRRC77P	14.4576	-1.14457	0.553768	-2.06688	0.0387457	2.13998	19.3768	10.1417	16.2597	17.2426	30.7245	20.6542	21.4507	37.8973	10.5424	1.06827	10.2305	0	5.9784	0.839861
ENSG00000259370.2	AC103740.1	2.17136	-2.76247	1.33698	-2.0662	0.0388099	2.13843	2.6423	3.6879	2.32282	2.02854	0	0	5.64492	0	4.68552	0	4.26272	0	5.12434	0
ENSG00000224769.1	MUC20P1	5.87152	1.56323	0.756786	2.06562	0.0388644	2.13634	3.52306	12.9076	0	2.02854	10.2415	2.17412	5.64492	16.388	0	8.54613	3.41017	11.4298	1.70811	4.1993
ENSG00000168685.15	IL7R	1663.71	-0.348896	0.169075	-2.06356	0.0390594	2.14198	997.026	615.879	728.204	911.829	6020.14	3184	4369.17	2728.6	715.713	640.959	546.48	333.37	639.688	860.857
ENSG00000099953.10	MMP11	45.1196	0.714283	0.34625	2.06291	0.039121	2.14028	30.8268	47.0207	42.9721	50.7135	34.4487	30.4377	27.0956	61.455	25.7703	192.288	16.1983	26.6696	25.6217	20.1567
ENSG00000225783.8	MIAT	173.156	0.470255	0.227964	2.06284	0.0391274	2.13558	365.518	286.734	267.124	236.325	120.105	398.951	104.995	192.559	73.7969	80.1199	73.3187	110.488	46.1191	68.0287
ENSG00000183779.7	ZNF703	1872	0.233055	0.113001	2.06242	0.0391681	2.13277	2408.01	2659.9	2161.38	2069.11	1214.08	1312.08	1237.37	1531.25	1221.75	1979.5	2078.5	2756.49	1767.9	1810.74
ENSG00000281195.1	AC007878.1	18.7195	-0.761677	0.369445	-2.06168	0.0392383	2.13158	16.7345	8.29777	16.2597	10.1427	36.3108	17.393	21.4507	21.5093	36.3128	12.8192	11.0831	3.80994	23.9136	26.0357
ENSG00000185818.8	NAT8L	1609.85	0.222873	0.108133	2.06111	0.0392929	2.12955	2363.97	2611.03	2659.63	2407.88	869.597	1125.11	854.641	1008.89	1125.7	1156.93	1566.97	2190.71	1106.86	1489.91
ENSG00000124107.5	SLPI	4.53876	2.08679	1.01254	2.06095	0.039308	2.12539	1.76153	12.9076	1.16141	14.1998	0	5.43531	2.25797	0	1.17138	0	0	16.1922	3.41623	5.03916
ENSG00000113790.11	EHHADH	66.5471	0.424262	0.206024	2.05928	0.039467	2.12901	51.0844	68.2261	38.3265	83.1702	49.3454	55.4401	49.6753	51.2125	84.3393	98.2804	58.8255	70.4839	64.9083	108.342
ENSG00000122574.11	WIPF3	312.086	0.872038	0.423543	2.05891	0.0395027	2.12598	349.664	703.467	512.182	578.134	8.37941	30.4377	1.12898	28.679	253.018	396.327	422.861	462.908	334.79	287.232
ENSG00000179362.14	HMGN2P46	54.7405	-0.509696	0.247564	-2.05884	0.0395094	2.12141	36.1114	34.1131	44.1336	32.4566	140.588	61.9625	100.48	41.9943	39.8269	43.7989	45.1848	44.7668	60.638	40.3133
ENSG00000274605.2	PCCA-DT	103.232	0.448365	0.217777	2.05883	0.039511	2.11658	85.4342	148.438	124.271	112.584	20.483	44.5695	54.1912	40.97	115.967	141.011	101.453	225.739	101.633	128.499
ENSG00000117362.13	APH1A	5870.68	0.166672	0.0810377	2.05673	0.0397127	2.12247	6636.57	6995.95	6199.6	6306.73	5931.69	6918.06	5805.23	6345.23	4213.45	5205.66	5357.38	6288.3	4681.08	5304.56
ENSG00000286656.1	AC008875.2	61.9286	-0.533408	0.259658	-2.05427	0.0399497	2.13022	37.8729	51.6306	76.653	43.6136	76.3457	84.7908	111.769	94.231	74.9683	28.8432	64.7933	24.7646	58.9299	37.7937
ENSG00000163597.15	SNHG16	448.752	0.27486	0.133918	2.05245	0.0401261	2.13471	395.464	480.349	449.465	547.706	287.693	363.078	200.959	306.251	476.751	760.605	494.475	465.765	552.575	501.397
ENSG00000224132.2	AC112715.1	1.42304	3.16962	1.54537	2.05104	0.0402629	2.13708	0	6.45382	0	3.04281	0	2.17412	0	0	0	1.06827	0	3.80994	0.854057	2.51958
ENSG00000077942.19	FBLN1	147.315	1.68824	0.823294	2.05059	0.0403067	2.1345	14.973	236.026	62.7161	68.9704	42.8281	97.8355	213.378	130.08	0	55.5498	50.3	474.337	392.012	223.403
ENSG00000288111.1	AC130888.1	6.69579	1.34639	0.656614	2.0505	0.040316	2.13012	0.880765	7.3758	9.29128	12.1712	1.86209	13.0447	10.1609	5.12125	5.8569	7.47786	0.852543	9.52485	2.56217	7.55874
ENSG00000150773.11	PIH1D2	15.8842	-0.800771	0.39053	-2.05047	0.0403184	2.1254	23.7807	12.9076	18.5826	13.1855	31.6555	9.78355	13.5478	16.388	15.2279	8.54613	20.461	16.1922	17.0811	5.03916
ENSG00000136842.14	TMOD1	2.51032	2.72494	1.32911	2.0502	0.0403454	2.12198	2.6423	1.84395	0	4.05708	0	0	0	0	0	10.6827	0.852543	6.66739	0	8.39861
ENSG00000278986.1	AC091060.1	3.52213	-1.87506	0.916385	-2.04615	0.040742	2.13798	0.880765	0	3.48423	2.02854	7.44836	0	1.12898	4.097	9.37103	1.06827	5.11526	1.90497	11.1027	1.67972
ENSG00000264314.1	MIR548AT	4.12882	-2.03794	0.996256	-2.0456	0.040796	2.13598	0.880765	3.6879	11.6141	5.07135	12.1036	0	0	1.02425	4.68552	0	5.9678	0	10.2487	2.51958
ENSG00000172543.8	CTSW	207.721	0.421169	0.205902	2.04548	0.0408077	2.13177	296.818	284.89	248.542	227.197	151.76	210.89	139.994	330.833	118.309	97.2122	154.31	372.422	117.86	157.054
ENSG00000279453.1	Z99129.4	62.7884	-0.389871	0.19084	-2.04292	0.0410603	2.14013	36.9921	33.1911	65.0389	52.7421	57.7248	42.3954	86.9317	62.4793	108.938	84.393	74.1712	48.5767	70.0326	55.4308
ENSG00000199906.1	RNU5B-2P	7.65007	-1.21182	0.593253	-2.04266	0.0410859	2.13665	10.5692	5.53185	10.4527	0	13.0346	4.34824	6.7739	7.16975	10.5424	3.2048	13.6407	13.3348	5.9784	2.51958
ENSG00000187634.12	SAMD11	191.258	0.425112	0.208167	2.04216	0.0411352	2.13442	258.945	367.868	278.738	303.267	6.51732	22.8283	11.2898	8.194	81.9965	186.946	315.441	384.804	239.136	211.645
ENSG00000174977.8	AC026271.1	134.959	0.423573	0.207514	2.04118	0.0412331	2.13471	119.784	179.785	190.471	151.126	112.657	241.328	160.316	175.147	45.6838	113.236	109.126	132.395	79.4273	78.9469
ENSG00000153714.6	LURAP1L	9.79584	1.24645	0.610688	2.04107	0.0412441	2.13052	0	5.53185	1.16141	1.01427	2.79314	3.26118	3.38695	8.194	3.51414	11.7509	7.67289	37.1469	29.0379	22.6762
ENSG00000136960.13	ENPP2	519.901	-0.479917	0.235134	-2.04103	0.0412477	2.12595	107.453	59.9284	226.475	244.439	1926.33	797.903	1432.68	563.338	592.718	339.708	196.085	174.305	198.995	418.251
ENSG00000180383.3	DEFB124	8.9645	1.16486	0.570723	2.04102	0.0412486	2.12128	14.0922	11.9857	3.48423	3.04281	4.65523	23.9153	7.90289	24.582	4.68552	7.47786	5.11526	9.52485	0	5.03916
ENSG00000125148.7	MT2A	467.14	0.448006	0.219506	2.04098	0.0412531	2.11681	438.621	600.206	730.527	548.72	147.105	266.33	184.024	206.899	276.446	441.194	373.414	1312.52	570.51	443.446
ENSG00000272130.1	AC091946.2	1.62159	3.07987	1.50949	2.04035	0.0413157	2.11533	0	0.921975	0	3.04281	0.931046	2.17412	0	0	0	1.06827	0	9.52485	0	5.03916
ENSG00000256393.1	RPL41P5	29.6733	0.741695	0.363519	2.04032	0.0413182	2.11079	29.0653	37.801	39.4879	29.4138	34.4487	44.5695	32.7405	31.7518	2.34276	19.2288	19.6085	70.4839	7.68651	16.7972
ENSG00000102678.7	FGF9	2.23922	2.79128	1.36808	2.04028	0.0413221	2.10633	0	4.60987	4.64564	1.01427	1.86209	2.17412	0	8.194	0	0	0	3.80994	0	5.03916
ENSG00000244398.1	AC116533.1	98.1796	0.45742	0.224252	2.03976	0.0413742	2.10435	73.9843	95.8854	66.2003	80.1274	98.6908	170.669	83.5448	127.007	92.539	66.2325	76.7289	213.357	63.2002	66.349
ENSG00000249492.2	AC114956.2	15.2227	-0.834452	0.409194	-2.03926	0.0414242	2.10228	14.973	11.9857	13.9369	10.1427	24.2072	16.3059	27.0956	18.4365	24.599	10.6827	8.52543	0	18.7892	13.4378
ENSG00000128463.13	EMC4	616.522	-0.35786	0.175534	-2.0387	0.0414802	2.10051	745.127	735.736	673.617	680.575	787.665	855.517	701.099	752.824	569.29	327.958	614.684	378.136	573.072	236.001
ENSG00000225187.1	AC073283.1	3.43214	2.03578	0.998805	2.03822	0.0415283	2.09836	0.880765	6.45382	0	11.157	0	0	1.12898	6.1455	0	3.2048	2.55763	3.80994	6.83245	5.87902
ENSG00000165071.15	TMEM71	137.01	-0.397967	0.195296	-2.03777	0.041573	2.09604	58.1305	45.1768	80.1372	53.7563	402.212	246.763	220.152	255.038	146.422	60.8911	86.1068	76.1988	93.0922	94.0644
ENSG00000122707.12	RECK	322.63	-0.305126	0.149767	-2.03733	0.0416169	2.09369	235.164	241.557	286.868	319.495	308.176	234.805	321.76	233.529	468.552	407.009	407.516	204.784	465.461	382.137
ENSG00000278619.5	MRM1	219.952	0.351355	0.172611	2.03553	0.0417972	2.0982	231.641	266.451	301.966	255.596	106.139	151.102	66.61	143.395	185.078	220.063	290.717	497.197	184.476	178.89
ENSG00000157557.13	ETS2	3927.31	-0.222147	0.109203	-2.03425	0.0419259	2.10011	3268.52	3105.21	2916.3	3442.43	3072.45	2288.26	3313.57	2895.56	6108.74	4387.37	5263.6	4018.53	5882.74	5019.01
ENSG00000205560.13	CPT1B	22.2233	-0.706404	0.347286	-2.03407	0.0419446	2.0965	31.7075	20.2834	25.551	13.1855	35.3797	23.9153	21.4507	18.4365	18.7421	10.6827	37.5119	8.57236	21.3514	24.356
ENSG00000229664.1	AL137186.1	2.38526	2.20563	1.08494	2.03295	0.0420571	2.0976	0	3.6879	1.16141	1.01427	0.931046	4.34824	0	7.16975	1.17138	3.2048	4.26272	4.76242	0	1.67972
ENSG00000232104.3	RFX3-AS1	13.5552	-0.888829	0.437448	-2.03185	0.0421687	2.09864	16.7345	8.29777	22.0668	9.12843	14.8967	14.1318	9.03187	9.21825	23.4276	7.47786	12.7881	1.90497	21.3514	19.3168
ENSG00000232859.10	LYRM9	143.398	0.303469	0.149363	2.03175	0.0421793	2.09466	149.73	218.508	160.274	179.526	101.484	129.36	115.156	127.007	79.6538	101.485	144.08	213.357	144.336	143.616
ENSG00000225556.1	C2CD4D	2.53502	2.40888	1.18642	2.03038	0.0423182	2.09706	2.6423	6.45382	0	2.02854	0	3.26118	0	0	0	3.2048	5.9678	8.57236	0	3.35944
ENSG00000186352.9	ANKRD37	41.1384	0.563079	0.277344	2.03025	0.0423307	2.0932	30.8268	44.2548	33.6809	31.4424	16.7588	58.7013	62.0941	59.4065	40.9983	49.1402	35.8068	63.8165	17.9352	31.0748
ENSG00000115041.13	KCNIP3	498.932	0.347578	0.171269	2.02943	0.0424149	2.09289	590.993	949.634	1135.86	915.886	62.3801	95.6614	57.5782	101.401	270.589	506.358	596.78	633.402	569.656	498.877
ENSG00000237797.1	MACORIS	86.5599	0.37688	0.185708	2.02942	0.0424156	2.08847	88.9573	79.2898	67.3617	76.0703	69.8284	90.2261	68.868	85.0128	50.3693	82.2565	104.01	176.21	72.5948	100.783
ENSG00000283296.1	MIR4256	2.30295	-2.31549	1.14105	-2.02926	0.0424314	2.08481	7.92689	1.84395	1.16141	2.02854	4.65523	0	1.12898	0	5.8569	0	2.55763	0	2.56217	2.51958
ENSG00000240137.6	ERICH6-AS1	5.14995	-1.36829	0.674646	-2.02815	0.0425447	2.08595	7.92689	4.60987	2.32282	5.07135	8.37941	3.26118	7.90289	2.0485	11.7138	4.27306	7.67289	0.952485	5.12434	0.839861
ENSG00000163682.17	RPL9	9887.82	0.276737	0.136461	2.02796	0.0425643	2.0825	10506.6	10086.4	10354	9673.1	8610.31	11240.2	8959.62	9997.71	6556.21	8775.8	9190.41	18964.9	7490.93	8023.19
ENSG00000240373.1	SEC62-AS1	6.4017	-1.29127	0.63744	-2.02572	0.0427938	2.08931	5.28459	2.76592	10.4527	1.01427	9.31046	3.26118	15.8058	6.1455	15.2279	2.13653	5.9678	3.80994	2.56217	5.87902
ENSG00000129538.14	RNASE1	39419.8	0.396239	0.195612	2.02564	0.0428014	2.08528	51306.3	40001.7	37708.6	32271	44229.3	63537.6	59254.7	78348	21854.4	20959.4	17347.5	54724.1	10660.3	19673.7
ENSG00000256967.1	AC018653.3	25.6125	-0.837663	0.413744	-2.02459	0.042909	2.08614	15.8538	7.3758	20.9054	21.2997	59.5869	33.6989	60.9651	23.5578	14.0566	21.3653	24.7237	0.952485	29.0379	25.1958
ENSG00000173482.17	PTPRM	460.8	0.277169	0.136987	2.02332	0.0430405	2.08814	288.01	299.642	270.608	440.193	582.835	568.533	545.299	722.096	520.092	698.646	333.344	292.413	357.85	531.632
ENSG00000243007.1	RPL12P35	3.51572	-1.85847	0.918678	-2.02298	0.0430747	2.08543	6.16536	0.921975	1.16141	0	5.58627	2.17412	4.51594	0	4.68552	5.34133	4.26272	0	7.68651	6.71888
ENSG00000268945.1	AC010422.2	2.08991	2.6448	1.30895	2.02055	0.0433262	2.09323	1.76153	0	0	4.05708	0	8.69649	1.12898	2.0485	0	3.2048	0	6.66739	0.854057	0.839861
ENSG00000246582.3	AC100861.1	3.12474	-2.818	1.39467	-2.02055	0.0433269	2.0889	2.6423	3.6879	3.48423	0	10.2415	0	7.90289	0	0	6.40959	9.37797	0	0	0
ENSG00000119699.8	TGFB3	34.7717	0.544292	0.269472	2.01985	0.0433991	2.08803	34.3498	36.879	29.0352	43.6136	31.6555	36.9601	36.1275	74.7703	10.5424	23.5018	19.6085	35.2419	36.7244	37.7937
ENSG00000163638.13	ADAMTS9	6.54022	1.47552	0.730519	2.01982	0.0434023	2.08385	1.76153	4.60987	0	8.11416	0.931046	9.78355	11.2898	5.12125	3.51414	6.40959	0.852543	9.52485	15.373	14.2776
ENSG00000100376.12	FAM118A	306.321	-0.231734	0.114743	-2.01959	0.0434264	2.08069	339.975	271.983	275.254	231.254	316.555	283.723	362.404	319.566	333.843	240.36	338.46	335.275	345.893	293.951
ENSG00000227392.2	HPN-AS1	4.70883	-1.80123	0.89245	-2.0183	0.0435604	2.0828	15.8538	0	4.64564	10.1427	4.65523	0	5.64492	2.0485	4.68552	0	5.9678	3.80994	4.27028	4.1993
ENSG00000008517.18	IL32	20.3009	0.722883	0.358343	2.01729	0.0436651	2.0835	10.5692	20.2834	5.80705	21.2997	41.897	41.3083	25.9666	27.6548	9.37103	20.297	11.9356	26.6696	9.39462	11.758
ENSG00000108821.14	COL1A1	2335.04	0.997282	0.494915	2.01506	0.0438987	2.09033	772.431	2900.53	1029.01	1298.27	1710.33	1696.9	2519.89	2561.65	438.096	3307.35	858.511	4965.3	5112.38	3519.86
ENSG00000260647.1	AC127537.1	2.65845	2.11647	1.05065	2.01445	0.0439622	2.08906	2.6423	1.84395	0	8.11416	0	5.43531	1.12898	1.02425	0	1.06827	0.852543	6.66739	2.56217	5.87902
ENSG00000143851.15	PTPN7	1181.88	0.447437	0.222182	2.01383	0.044027	2.08785	1012.88	1213.32	1248.52	1267.84	136.864	443.521	174.992	379.997	1058.93	2129.05	1875.59	1606.84	2440.04	1557.94
ENSG00000213397.10	HAUS7	4.76559	-1.57761	0.783533	-2.01346	0.0440667	2.08546	9.68842	4.60987	3.48423	1.01427	4.65523	3.26118	11.2898	0	0	0	9.37797	5.71491	11.1027	2.51958
ENSG00000182899.17	RPL35A	7309.02	0.268044	0.133129	2.01341	0.0440718	2.08145	7668.82	7698.49	7493.41	7012.66	6062.97	8201.88	6709.55	7720.8	5544.14	5819.91	6833.13	13853.9	5346.39	6360.26
ENSG00000112294.14	ALDH5A1	335.124	0.410709	0.204164	2.01167	0.0442549	2.08584	420.125	572.546	588.835	631.89	28.8624	93.4873	25.9666	64.5278	285.817	340.777	384.497	305.748	482.542	466.123
ENSG00000197496.6	SLC2A10	28.2066	0.681483	0.338944	2.01061	0.044367	2.08687	13.2115	19.3615	26.7124	36.5137	20.483	13.0447	18.0637	38.9215	16.3993	67.3007	15.3458	33.337	36.7244	39.4734
ENSG00000241954.1	AL021937.4	2.95339	-2.03579	1.01277	-2.01011	0.0444197	2.08511	1.76153	0	5.80705	8.11416	1.86209	1.08706	2.25797	0	4.68552	2.13653	8.52543	0	4.27028	0.839861
ENSG00000175826.12	CTDNEP1	1191.9	0.261116	0.129912	2.00994	0.0444378	2.08174	1245.4	1382.04	1320.52	1126.85	1197.32	1375.13	1108.66	1188.13	569.29	1016.99	1170.54	1697.33	1046.22	1242.15
ENSG00000160396.9	HIPK4	8.26273	1.16738	0.580967	2.00937	0.0444974	2.08032	9.68842	12.9076	2.32282	4.05708	13.9657	11.9577	9.03187	12.291	1.17138	5.34133	2.55763	15.2398	1.70811	13.4378
ENSG00000278982.1	AL139125.1	218.197	0.502209	0.250016	2.00871	0.0445684	2.07944	196.411	306.096	234.605	185.611	23.2761	28.2636	29.3536	29.7033	117.138	539.474	375.971	622.925	187.038	178.89
ENSG00000090104.12	RGS1	3239.48	0.397474	0.197884	2.00862	0.0445775	2.07568	2932.95	3028.69	2889.59	3488.08	1401.22	5036.35	1944.11	3460.94	3203.72	3543.44	3406.76	3390.85	4144.74	3481.22
ENSG00000231948.2	HS1BP3-IT1	5.25263	-1.41807	0.706214	-2.00799	0.044644	2.0746	6.16536	1.84395	13.9369	5.07135	11.1725	8.69649	7.90289	5.12125	5.8569	0	0.852543	0.952485	5.12434	0.839861
ENSG00000235770.6	LINC00607	36.2143	-0.743555	0.370988	-2.00426	0.0450425	2.08893	21.1384	4.60987	10.4527	9.12843	8.37941	10.8706	3.38695	1.02425	58.569	50.2085	86.1068	22.8596	114.444	105.822
ENSG00000267481.1	AC011477.1	23.0071	0.671515	0.335379	2.00226	0.045257	2.09467	28.1845	25.8153	23.2282	29.4138	27.9314	29.3507	5.64492	13.3153	8.19965	21.3653	17.0509	41.9093	17.9352	32.7546
ENSG00000126749.16	EMG1	489.035	0.315002	0.157346	2.00198	0.045287	2.09188	487.944	490.491	584.189	562.92	445.04	425.041	407.563	451.694	258.875	546.952	475.719	819.137	394.574	496.358
ENSG00000182379.10	NXPH4	6.01858	1.41923	0.709079	2.00151	0.0453375	2.09004	1.76153	7.3758	13.9369	9.12843	2.79314	4.34824	1.12898	1.02425	0	9.61439	3.41017	9.52485	3.41623	16.7972
ENSG00000272320.1	AL445309.1	23.0982	-1.04604	0.522674	-2.00132	0.0453582	2.08684	21.1384	3.6879	18.5826	33.4709	37.2418	28.2636	30.4826	33.8003	30.4559	3.2048	15.3458	0	30.746	36.9539
ENSG00000131773.14	KHDRBS3	26.9291	0.577724	0.288712	2.00104	0.0453884	2.08408	22.8999	23.9713	25.551	30.4281	22.3451	45.6566	24.8376	32.776	22.2562	36.321	26.4288	39.0519	7.68651	16.7972
ENSG00000145217.14	SLC26A1	134.921	-0.327085	0.163511	-2.00039	0.0454582	2.08316	198.172	159.502	199.762	117.655	130.346	96.7484	133.22	100.377	98.3959	102.554	144.08	99.0584	148.606	160.413
ENSG00000256139.2	AC007637.1	3.74852	2.34645	1.17333	1.99982	0.0455195	2.08184	6.16536	0	5.80705	5.07135	0	6.52237	0	4.097	4.68552	5.34133	0	11.4298	0	3.35944
ENSG00000197816.16	CCDC180	12.9564	-0.790268	0.39533	-1.99901	0.0456074	2.08175	22.0191	16.5955	16.2597	11.157	12.1036	8.69649	19.1927	9.21825	16.3993	7.47786	15.3458	5.71491	12.8109	8.39861
ENSG00000055813.6	CCDC85A	7.78337	-1.38562	0.693386	-1.99834	0.0456795	2.08094	4.40383	5.53185	17.4211	17.2426	13.9657	1.08706	6.7739	0	4.68552	6.40959	6.82034	0	16.2271	8.39861
ENSG00000240132.1	ETF1P2	5.54491	-1.50374	0.752935	-1.99717	0.0458064	2.08262	17.6153	2.76592	9.29128	3.04281	10.2415	2.17412	0	2.0485	4.68552	5.34133	10.2305	0	6.83245	3.35944
ENSG00000175550.8	DRAP1	2301.73	0.296461	0.148469	1.99678	0.0458487	2.08045	2582.4	2964.15	2821.06	2301.38	1710.33	2118.68	1624.61	1616.27	1314.29	2197.42	2266.91	4550.02	1985.68	2171.04
ENSG00000262663.1	AC087222.1	43.5396	-0.598708	0.299865	-1.99659	0.0458699	2.07734	53.7267	20.2834	32.5195	38.5423	42.8281	39.1342	44.0304	57.358	63.2545	23.5018	62.2356	21.9071	63.2002	47.0322
ENSG00000115827.14	DCAF17	310.063	-0.360866	0.180845	-1.99545	0.0459938	2.07888	305.626	285.812	311.258	333.695	404.074	300.029	311.6	329.809	378.355	292.705	352.953	122.871	344.185	267.916
ENSG00000139211.7	AMIGO2	298.158	-0.309991	0.155379	-1.99506	0.0460362	2.07674	275.68	310.706	220.668	240.382	450.626	248.937	527.235	311.372	363.128	280.954	295.832	249.551	214.368	184.769
ENSG00000280159.1	AC016583.1	17.4759	-0.826727	0.414481	-1.99461	0.0460856	2.07493	22.8999	8.29777	23.2282	18.2569	20.483	30.4377	31.6115	25.6063	25.7703	5.34133	10.2305	3.80994	12.8109	5.87902
ENSG00000267270.6	PARD6G-AS1	8.12415	1.14426	0.573715	1.99448	0.0460996	2.07153	5.28459	10.1417	11.6141	7.09989	6.51732	7.60943	5.64492	15.3638	1.17138	5.34133	2.55763	7.61988	3.41623	24.356
ENSG00000272990.1	AC084036.1	5.53378	-1.50798	0.756323	-1.99383	0.0461705	2.07069	4.40383	1.84395	4.64564	3.04281	4.65523	2.17412	6.7739	1.02425	9.37103	1.06827	6.82034	17.1447	13.6649	0.839861
ENSG00000148303.17	RPL7A	21775.4	0.238696	0.119747	1.99333	0.0462253	2.06914	20870.6	23017.1	23191	20906.1	15052.2	19650.8	16067.7	17701.1	19765.9	22648.3	23251.4	41693.1	19653.6	21386.2
ENSG00000138061.12	CYP1B1	7423.2	-0.229738	0.115256	-1.9933	0.0462291	2.06532	8500.27	9116.49	8473.64	8289.63	8196.92	6234.3	11371.1	8156.1	6689.75	5516.52	5735.06	3764.22	6746.19	7134.62
ENSG00000188846.14	RPL14	15310	0.236188	0.11853	1.99265	0.0463	2.0645	14869.1	17257.5	16738.2	15612.7	10239.6	13276.3	10373.1	12384.2	14786.3	15222.8	16153.1	28521.2	14194.4	14711.8
ENSG00000170004.17	CHD3	3171.76	-0.174346	0.0875379	-1.99167	0.0464077	2.06532	2342.84	2298.48	1965.1	1887.56	4446.67	3592.74	4406.42	3690.37	3115.87	2982.6	3617.34	2864.12	3804.82	3389.68
ENSG00000182585.10	EPGN	1.63315	2.90303	1.45817	1.99087	0.046495	2.06524	0	4.60987	0	2.02854	0	5.43531	0	2.0485	0	5.34133	0.852543	0	1.70811	0.839861
ENSG00000260148.1	AC009090.2	3.20651	-1.89363	0.951289	-1.99059	0.0465262	2.06266	7.04612	1.84395	10.4527	0	4.65523	2.17412	0	0	4.68552	2.13653	1.70509	0	6.83245	3.35944
ENSG00000197948.11	FCHSD1	616.712	-0.212386	0.106698	-1.99054	0.0465314	2.05895	635.913	614.035	655.035	488.878	829.562	630.495	765.451	639.132	491.979	496.744	609.568	490.53	655.916	630.735
ENSG00000129226.14	CD68	5.24792	-1.39901	0.702843	-1.9905	0.0465354	2.05519	6.16536	0	8.12987	1.01427	4.65523	6.52237	9.03187	5.12125	5.8569	2.13653	7.67289	1.90497	8.54057	6.71888
ENSG00000104067.17	TJP1	287.682	-0.415345	0.208688	-1.99027	0.0465612	2.05242	253.66	240.635	176.534	257.625	317.487	207.629	289.02	158.759	322.129	361.074	416.041	144.778	524.391	357.781
ENSG00000245748.1	AC097382.2	7.33885	-1.21927	0.6131	-1.98869	0.0467353	2.05618	9.68842	12.9076	8.12987	7.09989	13.9657	3.26118	10.1609	4.097	7.02828	4.27306	9.37797	0	9.39462	3.35944
ENSG00000287110.1	AC112484.5	20.0827	-0.969227	0.487531	-1.98803	0.0468082	2.05547	14.973	11.9857	17.4211	24.3425	34.4487	6.52237	31.6115	5.12125	16.3993	25.6384	23.0187	1.90497	35.0163	32.7546
ENSG00000226823.1	SUGT1P1	2.47867	2.39257	1.20351	1.98799	0.0468129	2.05179	0	4.60987	2.32282	1.01427	0.931046	4.34824	0	3.07275	0	0	0	13.3348	1.70811	3.35944
ENSG00000279075.1	AC091965.5	1.61597	-2.69364	1.35574	-1.98685	0.046939	2.05343	1.76153	0.921975	1.16141	0	2.79314	0	2.25797	3.07275	4.68552	0	5.11526	0	0.854057	0
ENSG00000278949.1	AC127070.4	55.8758	-0.530475	0.267065	-1.98631	0.0469985	2.05215	80.1496	54.3965	67.3617	69.9846	40.966	35.873	86.9317	51.2125	30.4559	33.1162	66.4984	15.2398	85.4057	64.6693
ENSG00000253736.3	AC022217.3	3.47324	-1.64261	0.827028	-1.98616	0.0470153	2.04902	5.28459	1.84395	4.64564	2.02854	9.31046	3.26118	2.25797	0	3.51414	1.06827	10.2305	0.952485	1.70811	2.51958
ENSG00000071282.12	LMCD1	48.9984	1.34032	0.674845	1.98611	0.047021	2.04542	9.68842	88.5096	15.0983	24.3425	27.0003	41.3083	77.8999	31.7518	0	19.2288	20.461	117.156	113.59	99.9434
ENSG00000053372.5	MRTO4	725.005	0.326348	0.164357	1.9856	0.0470781	2.04405	662.335	778.147	1081.27	794.174	289.555	380.471	220.152	282.693	638.402	1163.34	781.782	1510.64	803.667	763.433
ENSG00000001460.18	STPG1	33.018	-0.564619	0.284394	-1.98534	0.0471063	2.04145	38.7537	31.3471	41.8107	17.2426	30.7245	18.48	42.9014	16.388	37.4841	39.5258	39.217	37.1469	40.9947	30.235
ENSG00000239887.6	C1orf226	68.4615	0.552002	0.278115	1.9848	0.0471668	2.04025	38.7537	85.7437	104.527	93.3129	13.9657	25.0024	12.4188	18.4365	29.2845	111.1	98.0424	92.391	120.422	115.061
ENSG00000115194.11	SLC30A3	362.257	0.444648	0.224294	1.98243	0.0474308	2.04784	349.664	379.854	703.814	588.277	22.3451	54.3531	21.4507	66.5763	283.474	668.734	496.18	493.387	525.245	418.251
ENSG00000184508.12	HDDC3	128.48	0.372268	0.187841	1.98182	0.0474993	2.04698	155.895	149.36	173.05	158.226	134.071	139.144	124.188	166.953	67.94	108.963	72.4662	159.065	76.011	113.381
ENSG00000129354.12	AP1M2	133.114	0.453863	0.229059	1.98143	0.0475436	2.04508	178.795	243.401	293.837	248.496	7.44836	23.9153	11.2898	36.873	124.166	105.758	130.439	216.214	115.298	127.659
ENSG00000204622.11	HLA-J	22.467	-0.626351	0.316285	-1.98034	0.0476658	2.04653	42.2767	19.3615	23.2282	21.2997	25.1382	21.7412	37.2565	16.388	14.0566	10.6827	25.5763	14.2873	24.7676	18.4769
ENSG00000235989.4	MORC2-AS1	1.58477	2.88775	1.45854	1.97989	0.0477159	2.04489	0	2.76592	1.16141	1.01427	0	2.17412	0	1.02425	0	7.47786	0	5.71491	0.854057	0
ENSG00000099284.15	MACROH2A2	174.5	0.271442	0.137162	1.97899	0.0478169	2.04543	169.988	179.785	163.759	212.997	155.485	213.064	186.282	220.214	188.592	265.998	123.619	122.871	110.173	130.178
ENSG00000186417.14	GLDN	1204.3	0.766824	0.387554	1.97862	0.0478584	2.04343	1259.49	2062.46	1472.67	2213.14	5.58627	51.0919	5.64492	22.5335	1761.75	1847.03	1843.2	1683.99	1280.23	1351.34
ENSG00000253159.3	PCDHGA12	2.93258	-2.35018	1.18817	-1.97798	0.0479312	2.04277	0.880765	0.921975	11.6141	6.08562	0	2.17412	3.38695	0	2.34276	0	8.52543	0	5.12434	0
ENSG00000121297.8	TSHZ3	35.5321	0.614132	0.310501	1.97788	0.0479426	2.0395	6.16536	34.1131	19.744	35.4995	32.5866	52.1789	65.4811	63.5035	22.2562	36.321	18.7559	21.9071	45.265	43.6727
ENSG00000273076.1	AL021707.7	8.11277	1.16878	0.591057	1.97744	0.0479918	2.03785	1.76153	15.6736	2.32282	8.11416	7.44836	6.52237	9.03187	13.3153	7.02828	3.2048	2.55763	10.4773	5.12434	20.9965
ENSG00000154310.17	TNIK	769.751	-0.320343	0.162069	-1.97658	0.0480886	2.03822	477.375	496.945	499.406	637.976	1575.33	808.774	1354.78	897.243	979.273	738.172	568.646	336.227	683.245	723.12
ENSG00000287475.1	AL844892.2	8.00948	1.23324	0.624213	1.97567	0.0481926	2.03889	3.52306	14.7516	1.16141	19.2711	10.2415	11.9577	9.03187	7.16975	0	2.13653	7.67289	6.66739	4.27028	14.2776
ENSG00000116667.15	C1orf21	210.906	-0.355743	0.180405	-1.97191	0.0486195	2.0532	178.795	122.623	209.054	189.669	395.694	260.895	371.436	427.112	196.792	124.987	130.439	60.0065	128.963	156.214
ENSG00000170448.12	NFXL1	142.935	-0.395931	0.200803	-1.97174	0.0486398	2.05031	110.096	127.233	137.046	135.912	157.347	151.102	197.572	133.153	219.048	105.758	158.573	66.6739	155.438	146.136
ENSG00000151090.20	THRB	136.702	-0.30655	0.155472	-1.97173	0.0486399	2.04659	64.2959	65.4602	101.043	57.8134	281.176	239.153	254.021	214.068	154.622	119.646	74.1712	56.1966	122.984	109.182
ENSG00000254879.1	PTPRJ-AS1	1.79627	-2.64356	1.34123	-1.971	0.0487237	2.0464	1.76153	0	3.48423	2.02854	0.931046	0	0	0	5.8569	0	1.70509	0	8.54057	0.839861
ENSG00000149573.9	MPZL2	41.9248	-0.776255	0.393856	-1.97091	0.0487339	2.04312	41.396	46.0987	24.3896	43.6136	12.1036	5.43531	44.0304	15.3638	86.6821	9.61439	65.6458	26.6696	77.7192	88.1854
ENSG00000103264.18	FBXO31	701.889	0.243274	0.123616	1.96799	0.0490697	2.05347	786.523	974.528	873.38	782.002	430.143	585.926	397.402	498.81	549.377	818.292	746.828	950.58	749.008	683.646
ENSG00000143847.15	PPFIA4	125.585	-0.3634	0.184702	-1.9675	0.0491261	2.05212	77.5073	79.2898	147.499	127.798	128.484	73.9202	95.9636	75.7945	105.424	124.987	206.315	104.773	237.428	173.011
ENSG00000248429.5	FAM198B-AS1	33.5812	0.58324	0.296566	1.96665	0.0492241	2.05251	41.396	46.0987	33.6809	60.8562	14.8967	33.6989	6.7739	27.6548	35.1414	37.3893	22.1661	25.7171	40.9947	43.6727
ENSG00000129116.19	PALLD	1600.28	-0.308793	0.157033	-1.96642	0.0492507	2.04993	1007.6	1174.6	1678.24	1816.56	1004.6	772.901	795.934	479.349	2579.38	2395.05	2283.96	1035.35	2844.86	2535.54
ENSG00000165792.18	METTL17	781.056	-0.17727	0.09015	-1.96639	0.0492537	2.04637	733.677	631.553	732.849	681.59	813.734	691.371	716.905	692.393	918.361	807.609	885.792	741.033	1005.22	882.693
ENSG00000187550.9	SBK2	11.3659	1.18849	0.604437	1.96627	0.0492674	2.04327	5.28459	37.801	22.0668	12.1712	0	4.34824	0	2.0485	2.34276	3.2048	20.461	33.337	5.9784	10.0783
ENSG00000237897.2	AL512844.2	1.74777	-3.35418	1.70671	-1.96529	0.0493808	2.04431	0.880765	0	0	0	6.51732	0	2.25797	0	10.5424	0	0	0	4.27028	0
ENSG00000256748.1	AC005832.2	3.57721	1.87463	0.953895	1.96523	0.0493871	2.04092	0	11.0637	2.32282	4.05708	4.65523	8.69649	2.25797	9.21825	0	0	1.70509	1.90497	0	4.1993
ENSG00000040608.14	RTN4R	187.737	0.429888	0.218898	1.96387	0.0495451	2.0438	243.091	301.486	301.966	240.382	148.967	267.417	167.09	149.541	51.5407	165.581	134.702	244.789	108.465	103.303
ENSG00000237758.1	BANF1P3	5.72227	1.23437	0.628599	1.96368	0.0495674	2.04108	2.6423	7.3758	8.12987	8.11416	3.72418	7.60943	2.25797	3.07275	1.17138	4.27306	3.41017	19.0497	2.56217	6.71888
ENSG00000237506.3	RPSAP15	17.7841	0.69865	0.355799	1.96361	0.0495757	2.0378	12.3307	32.2691	10.4527	21.2997	10.2415	15.2189	15.8058	14.3395	16.3993	20.297	23.0187	36.1944	6.83245	14.2776
ENSG00000123096.12	SSPN	144.302	-0.317559	0.16174	-1.96339	0.0496004	2.0352	132.996	154.892	152.145	127.798	119.174	106.532	169.348	111.643	168.679	119.646	173.066	103.821	204.12	176.371
ENSG00000273257.1	AC069200.1	3.52387	-1.75173	0.892559	-1.9626	0.0496931	2.0354	5.28459	0.921975	5.80705	2.02854	0.931046	0	5.64492	0	9.37103	3.2048	3.41017	7.61988	4.27028	0.839861
ENSG00000135632.12	SMYD5	343.98	0.268341	0.136827	1.96118	0.0498585	2.03856	381.371	483.115	423.914	411.794	183.416	244.589	145.639	207.923	298.702	478.583	375.971	425.761	398.844	356.101
ENSG00000213593.10	TMX2	1382.97	0.23264	0.118647	1.96077	0.0499063	2.03692	1443.57	1563.67	1600.42	1474.75	1025.08	1147.94	972.055	1170.72	1133.9	1865.19	1447.62	1989.74	1252.05	1274.91
ENSG00000213658.12	LAT	10.2853	1.03639	0.528768	1.96001	0.0499948	2.03694	14.973	5.53185	4.64564	12.1712	4.65523	6.52237	4.51594	15.3638	2.34276	8.54613	11.9356	26.6696	5.12434	20.9965
ENSG00000176340.4	COX8A	353.114	0.390024	0.198998	1.95994	0.0500028	2.03368	385.775	371.556	371.651	266.753	436.66	621.799	450.465	481.398	132.366	273.476	212.283	561.966	172.519	204.926
ENSG00000075618.18	FSCN1	5349.62	0.239744	0.122347	1.95954	0.0500494	2.03201	5946.05	7009.78	5982.42	6216.46	2518.48	3642.74	2955.68	3533.66	4726.52	7957.51	6810.11	6948.38	5654.71	4992.13
ENSG00000137285.10	TUBB2B	4.71105	1.46231	0.746518	1.95884	0.0501315	2.03178	3.52306	3.6879	3.48423	7.09989	0.931046	5.43531	10.1609	10.2425	0	2.13653	1.70509	13.3348	0.854057	3.35944
ENSG00000112149.10	CD83	6403.68	0.166593	0.0851707	1.95599	0.0504666	2.04178	7471.53	8097.71	6527.12	6627.24	8011.65	10249.9	6635.04	7915.41	4076.4	4872.36	4603.73	4943.4	4713.54	4906.47
ENSG00000176887.7	SOX11	8.48678	1.35121	0.690867	1.95582	0.0504861	2.03901	5.28459	23.0494	3.48423	4.05708	6.51732	8.69649	15.8058	10.2425	0	8.54613	0	16.1922	8.54057	8.39861
ENSG00000120885.22	CLU	1443.95	0.38435	0.196576	1.95523	0.0505564	2.03829	1228.67	2005.3	2822.22	2891.68	126.622	238.066	279.988	228.408	726.255	1678.25	1459.55	2474.56	2476.76	1578.94
ENSG00000241468.8	ATP5MF	516.57	0.336169	0.171957	1.95495	0.0505885	2.03603	612.132	591.908	579.543	471.636	449.695	557.662	469.657	528.513	240.133	480.72	480.834	1037.26	349.309	382.976
ENSG00000283828.1	AL137002.2	18.6618	0.725789	0.371385	1.95427	0.0506688	2.03572	29.0653	32.2691	29.0352	33.4709	13.9657	14.1318	13.5478	24.582	5.8569	14.9557	7.67289	26.6696	5.12434	10.9182
ENSG00000266777.1	SH3GL1P1	29.9081	-0.600212	0.307195	-1.95385	0.0507194	2.03423	37.8729	35.957	44.1336	43.6136	31.6555	25.0024	42.9014	31.7518	31.6272	8.54613	17.9034	6.66739	36.7244	24.356
ENSG00000279636.2	LINC00216	6.58523	-1.15738	0.592465	-1.95349	0.0507615	2.03239	7.92689	8.29777	16.2597	2.02854	5.58627	3.26118	9.03187	5.12125	8.19965	3.2048	12.7881	2.85745	4.27028	3.35944
ENSG00000183298.5	RPSAP19	6.7614	1.18172	0.605268	1.95238	0.0508925	2.03412	2.6423	8.29777	1.16141	4.05708	3.72418	16.3059	5.64492	9.21825	5.8569	3.2048	9.37797	20.9547	0.854057	3.35944
ENSG00000169564.7	PCBP1	181.666	-0.311499	0.159574	-1.95206	0.0509314	2.03216	173.511	188.083	218.345	156.198	220.658	239.153	263.053	201.777	167.507	104.69	183.297	107.631	168.249	151.175
ENSG00000128602.11	SMO	176.34	0.264513	0.135508	1.95201	0.0509375	2.02891	162.061	178.863	224.152	236.325	147.105	169.582	145.639	169.001	94.8817	148.489	192.675	242.884	161.417	195.688
ENSG00000160791.13	CCR5	2405.71	-0.214486	0.109882	-1.95196	0.0509434	2.02566	2295.27	2380.54	2451.74	2559	2923.48	2089.33	2727.62	2093.57	2218.59	2013.68	2601.96	1815.44	2842.3	2667.4
ENSG00000252026.1	RNU6-1262P	2.88405	-1.85045	0.948547	-1.95083	0.0510774	2.0275	3.52306	1.84395	4.64564	0	0.931046	2.17412	3.38695	2.0485	10.5424	1.06827	4.26272	0	4.27028	1.67972
ENSG00000267364.2	AC022706.1	3.20997	-2.24613	1.15159	-1.95045	0.051122	2.0258	5.28459	0.921975	10.4527	0	5.58627	0	0	0	7.02828	0	0.852543	3.80994	5.12434	5.87902
ENSG00000143546.10	S100A8	259.394	-0.46028	0.236144	-1.94915	0.0512777	2.02849	171.749	116.169	140.531	83.1702	628.456	218.499	715.776	331.857	190.935	239.292	182.444	328.607	161.417	122.62
ENSG00000128626.12	MRPS12	711.044	0.327143	0.167853	1.94899	0.0512971	2.0258	833.204	956.088	958.163	801.274	406.867	503.309	433.53	432.234	330.329	772.356	780.929	1389.68	673.851	682.807
ENSG00000196476.12	C20orf96	327.371	-0.26723	0.137119	-1.94888	0.0513095	2.02284	388.417	277.514	303.128	302.253	415.246	302.203	335.308	305.227	340.871	216.858	337.607	390.519	374.931	293.111
ENSG00000141452.10	RMC1	609.546	-0.200891	0.103091	-1.94867	0.0513349	2.02039	511.725	500.632	505.213	475.693	761.595	668.543	713.518	678.054	816.451	590.751	562.678	463.86	703.743	581.183
ENSG00000135045.7	C9orf40	167.276	0.29205	0.149932	1.94789	0.0514284	2.02064	188.484	203.756	153.306	186.626	120.105	197.845	149.026	172.074	124.166	194.424	187.559	187.639	133.233	143.616
ENSG00000203710.12	CR1	855.941	-0.346895	0.178137	-1.94735	0.0514932	2.01976	343.498	327.301	655.035	731.289	2691.65	1354.48	2073.94	1167.65	694.628	586.478	312.031	164.78	368.098	512.315
ENSG00000263345.1	AC006435.2	46.0793	-0.487645	0.250423	-1.94729	0.0515005	2.01662	59.892	46.0987	41.8107	26.371	56.7938	33.6989	58.7072	28.679	42.1697	41.6624	55.4153	28.5745	56.3677	68.8686
ENSG00000288538.1	AP002985.1	9.9723	-1.00313	0.515151	-1.94726	0.0515038	2.01335	14.973	5.53185	15.0983	1.01427	9.31046	8.69649	13.5478	11.2668	2.34276	3.2048	20.461	9.52485	17.0811	7.55874
ENSG00000109339.24	MAPK10	10.5053	-1.0814	0.555736	-1.94589	0.0516677	2.01635	8.80765	2.76592	3.48423	7.09989	23.2761	11.9577	25.9666	26.6305	7.02828	4.27306	11.0831	1.90497	11.9568	0.839861
ENSG00000150967.18	ABCB9	301.253	0.282108	0.145045	1.94496	0.0517795	2.01731	318.837	454.534	434.367	403.68	44.6902	61.9625	48.5463	71.6975	214.362	294.841	388.76	508.627	509.872	462.763
ENSG00000280502.1	Metazoa_SRP	4.99729	-1.33028	0.684001	-1.94486	0.0517922	2.01441	7.92689	4.60987	9.29128	3.04281	2.79314	0	5.64492	3.07275	11.7138	1.06827	4.26272	3.80994	7.68651	5.03916
ENSG00000103227.19	LMF1	516.086	0.247183	0.127144	1.94412	0.0518807	2.01447	509.082	612.191	531.925	521.335	427.35	458.74	418.853	552.071	390.069	440.125	489.36	847.711	509.872	516.514
ENSG00000257376.1	AC079601.2	2.0262	-2.30645	1.18668	-1.94361	0.0519428	2.0135	3.52306	0	3.48423	2.02854	2.79314	4.34824	3.38695	1.02425	3.51414	0	3.41017	0	0.854057	0
ENSG00000167700.9	MFSD3	669.258	0.321529	0.165495	1.94283	0.0520362	2.01375	741.604	856.515	970.938	750.56	427.35	506.571	447.078	457.84	320.958	677.28	703.348	1321.1	560.261	628.216
ENSG00000232618.2	AL355304.1	2.39753	-2.19855	1.13168	-1.94273	0.0520482	2.01085	1.76153	0	5.80705	0	12.1036	4.34824	2.25797	1.02425	1.17138	0	2.55763	0	0.854057	1.67972
ENSG00000204856.12	FAM216A	177.35	0.279897	0.144124	1.94206	0.0521295	2.01063	179.676	182.551	169.566	191.697	105.208	101.097	99.3506	141.347	165.164	257.452	218.251	270.506	176.79	224.243
ENSG00000158485.11	CD1B	20.7361	0.727634	0.374771	1.94154	0.0521926	2.00972	7.92689	14.7516	29.0352	41.5851	0	4.34824	0	3.07275	29.2845	36.321	28.1339	40.0044	24.7676	31.0748
ENSG00000163900.11	TMEM41A	706.69	0.238866	0.123031	1.94152	0.0521954	2.00649	696.685	897.082	655.035	748.531	734.595	1285.99	907.703	986.353	479.094	518.109	479.982	479.1	501.331	524.073
ENSG00000232973.13	CYP1B1-AS1	97.3506	-0.35214	0.181395	-1.94129	0.0522228	2.00421	83.6727	70.9921	94.0742	101.427	175.037	119.577	141.123	96.2795	83.1679	75.8469	82.6967	74.2938	107.611	57.1105
ENSG00000115009.13	CCL20	34.2305	0.65458	0.337235	1.94102	0.0522561	2.00217	22.8999	27.6592	11.6141	20.2854	22.3451	32.6118	10.1609	37.8973	33.97	114.304	43.4797	26.6696	35.0163	40.3133
ENSG00000137310.12	TCF19	125.861	-0.350074	0.18036	-1.94097	0.0522618	1.99908	103.93	105.105	109.172	53.7563	216.003	138.057	209.991	209.971	121.823	130.328	108.273	73.3413	104.195	78.107
ENSG00000104783.14	KCNN4	786.543	0.429438	0.221277	1.94073	0.0522915	1.99692	701.089	768.927	1744.44	1255.67	12.1036	55.4401	34.9985	43.0185	581.004	1343.88	876.414	1191.56	1276.81	1126.25
ENSG00000107338.10	SHB	240.735	0.302853	0.156063	1.94058	0.0523093	1.9943	232.522	251.699	234.605	271.824	308.176	291.332	309.342	297.033	152.279	216.858	169.656	330.512	126.4	178.05
ENSG00000254226.6	LINC01933	2.30446	2.32648	1.19923	1.93998	0.0523827	1.99381	0.880765	2.76592	0	0	0	11.9577	0	3.07275	2.34276	4.27306	1.70509	1.90497	0	3.35944
ENSG00000100234.12	TIMP3	22506.5	0.376515	0.194161	1.9392	0.0524775	1.99415	25413.6	34249.5	47615.5	43421.9	5580.69	18371.3	5633.63	9691.46	16225.9	20748.9	20838.7	17804.8	26630.3	22864.4
ENSG00000252172.1	RNU6-720P	2.76959	-1.92636	0.993924	-1.93814	0.0526061	1.99576	0.880765	0	1.16141	2.02854	8.37941	3.26118	6.7739	3.07275	7.02828	1.06827	2.55763	0	2.56217	0
ENSG00000148180.21	GSN	38243.2	0.242286	0.125111	1.93657	0.0527974	1.99974	39379.9	47220.8	57871.9	47874.6	9680.08	13735	11592.4	14586.3	35300.7	53331	47774	64846.1	48802.5	43409
ENSG00000286555.1	AP003065.1	251.59	-0.26851	0.138674	-1.93627	0.0528346	1.99787	318.837	219.43	336.809	267.767	218.796	193.497	176.121	161.832	226.076	186.946	306.063	199.069	333.082	377.937
ENSG00000234091.1	AL157392.2	2.77979	2.11358	1.09233	1.93492	0.053	2.00086	6.16536	3.6879	1.16141	5.07135	0	3.26118	1.12898	3.07275	1.17138	7.47786	0	0	0	6.71888
ENSG00000105202.9	FBL	1190.59	0.242807	0.125491	1.93485	0.0530091	1.99794	1235.71	1476.08	1242.71	1215.1	749.492	887.042	711.26	805.061	961.702	1211.41	1460.41	2607.9	1095.75	1008.67
ENSG00000135049.16	AGTPBP1	538.643	-0.294425	0.152352	-1.93254	0.0532932	2.00538	390.179	424.108	399.525	435.122	637.766	473.959	643.521	573.58	773.11	549.089	632.587	295.27	685.808	627.376
ENSG00000242060.1	RPS3AP49	4.86474	1.53166	0.792841	1.93186	0.0533765	2.00526	0.880765	9.21975	5.80705	6.08562	11.1725	9.78355	1.12898	1.02425	1.17138	4.27306	1.70509	13.3348	0	2.51958
ENSG00000260855.1	AL591848.3	28.9303	0.57425	0.297324	1.93139	0.0534346	2.00419	14.973	24.8933	24.3896	36.5137	64.2421	65.2237	27.0956	37.8973	8.19965	11.7509	13.6407	17.1447	16.2271	42.8329
ENSG00000249437.8	NAIP	477.723	-0.358689	0.185784	-1.93068	0.053523	2.00426	391.941	255.387	324.033	378.323	656.387	557.662	650.295	634.011	759.054	380.303	456.963	197.164	462.899	583.703
ENSG00000106100.11	NOD1	345.059	-0.231203	0.119811	-1.92972	0.0536411	2.00543	288.891	292.266	301.966	309.352	431.074	321.77	391.757	283.717	378.355	343.982	381.939	297.175	442.401	366.179
ENSG00000225335.3	AC016027.1	12.2138	0.863101	0.447273	1.9297	0.0536442	2.00231	10.5692	15.6736	16.2597	15.2141	8.37941	13.0447	5.64492	20.485	12.8852	11.7509	4.26272	12.3823	5.12434	19.3168
ENSG00000127993.16	RBM48	431.824	-0.212612	0.110214	-1.92908	0.0537213	2.00196	459.759	401.981	375.135	337.752	475.764	447.869	487.721	417.894	552.891	379.234	447.585	438.143	449.234	374.578
ENSG00000114346.14	ECT2	295.832	-0.273211	0.141632	-1.92902	0.0537286	1.99901	195.53	171.487	189.31	212.997	459.005	306.551	484.334	384.094	347.9	358.937	271.961	162.875	325.396	271.275
ENSG00000127884.5	ECHS1	1862.65	0.269068	0.139518	1.92856	0.0537858	1.99793	2095.34	2246.85	2278.69	2101.57	1059.53	1389.26	1334.46	1268.02	1395.11	2202.76	1874.74	3513.72	1645.77	1671.32
ENSG00000174021.11	GNG5	60.3117	0.454878	0.236018	1.9273	0.0539417	2.00051	44.919	82.0558	55.7477	54.7706	51.2075	97.8355	39.5144	88.0855	50.3693	65.1642	54.5628	60.959	54.6596	44.5126
ENSG00000272158.1	AL139022.2	3.00005	1.87987	0.975489	1.92711	0.0539659	1.99821	0	2.76592	1.16141	7.09989	2.79314	8.69649	0	1.02425	1.17138	1.06827	5.9678	8.57236	0	1.67972
ENSG00000180881.19	CAPS2	43.2747	-0.495097	0.256935	-1.92693	0.053988	1.99583	58.1305	41.4889	41.8107	32.4566	69.8284	42.3954	39.5144	23.5578	37.4841	40.5941	51.1526	19.0497	52.9515	55.4308
ENSG00000173198.6	CYSLTR1	322.583	-0.330509	0.171559	-1.9265	0.0540417	1.99463	221.953	118.013	218.345	311.381	260.693	222.848	363.533	252.99	684.085	374.961	337.607	279.078	438.985	431.688
ENSG00000256894.1	AC022509.3	56.44	-0.607191	0.315212	-1.92629	0.0540677	1.99241	58.1305	60.8503	40.6493	51.7278	67.0353	46.7436	68.868	48.1398	72.6255	39.5258	60.5306	6.66739	92.2381	76.4273
ENSG00000279443.1	AL513497.1	14.3396	-0.792386	0.411589	-1.92519	0.0542059	1.99433	20.2576	17.5175	19.744	13.1855	9.31046	3.26118	10.1609	6.1455	11.7138	9.61439	30.6915	21.9071	22.2055	5.03916
ENSG00000263370.1	AC104564.1	2.9387	-1.98211	1.02984	-1.92468	0.05427	1.99352	4.40383	0	4.64564	5.07135	5.58627	0	1.12898	0	1.17138	0	3.41017	3.80994	9.39462	2.51958
ENSG00000235731.3	LINC02250	1.63831	-2.68029	1.39268	-1.92455	0.0542851	1.99091	1.76153	0	1.16141	0	0.931046	2.17412	6.7739	0	1.17138	2.13653	3.41017	0	3.41623	0
ENSG00000177791.12	MYOZ1	625.344	0.424584	0.220715	1.92368	0.054395	1.99178	754.816	1197.65	1441.31	1044.7	16.7588	78.2684	31.6115	48.1398	450.981	646.301	728.924	941.055	775.483	598.821
ENSG00000104814.13	MAP4K1	16.622	-0.713139	0.370924	-1.9226	0.0545299	1.99357	31.7075	24.8933	34.8423	12.1712	18.6209	10.8706	13.5478	12.291	21.0848	7.47786	13.6407	9.52485	11.9568	10.0783
ENSG00000263002.8	ZNF234	399.14	-0.226177	0.11767	-1.92214	0.0545886	1.99257	506.44	378.932	477.339	422.951	381.729	323.944	369.178	384.094	436.924	303.387	439.06	361.944	402.261	399.774
ENSG00000255237.1	AC138230.1	5.08494	1.3806	0.718527	1.92143	0.0546769	1.99265	7.92689	6.45382	4.64564	7.09989	0.931046	5.43531	4.51594	6.1455	2.34276	3.2048	0.852543	12.3823	0.854057	8.39861
ENSG00000249779.1	AC106800.1	1.70403	2.5849	1.34548	1.92118	0.0547091	1.99069	0.880765	1.84395	0	1.01427	0	1.08706	0	4.097	0	1.06827	0	10.4773	1.70811	1.67972
ENSG00000203441.2	LINC00449	1.99509	-2.90917	1.51492	-1.92035	0.0548139	1.99137	0	0	0	4.05708	2.79314	1.08706	6.7739	0	4.68552	0	3.41017	0	5.12434	0
ENSG00000183605.17	SFXN4	338.31	0.249081	0.129761	1.91954	0.0549165	1.99197	362.875	417.655	437.851	383.394	141.519	193.497	142.252	183.341	275.274	419.828	479.129	536.249	356.142	407.332
ENSG00000112031.16	MTRF1L	208.137	0.258602	0.134725	1.91949	0.0549229	1.98909	162.942	207.444	161.436	223.139	192.726	182.626	206.604	212.02	196.792	285.227	190.117	232.406	213.514	246.919
ENSG00000235308.1	AL445991.1	3.92391	1.54238	0.804039	1.91828	0.0550751	1.99148	0.880765	5.53185	1.16141	9.12843	0.931046	1.08706	6.7739	6.1455	2.34276	6.40959	1.70509	1.90497	0.854057	10.0783
ENSG00000162543.6	UBXN10	21.3943	-0.645718	0.336702	-1.91777	0.0551398	1.99071	12.3307	7.3758	10.4527	5.07135	65.1732	41.3083	29.3536	15.3638	11.7138	16.024	22.1661	11.4298	31.6001	20.1567
ENSG00000258525.2	AL049830.3	1.68821	-2.48581	1.29728	-1.91617	0.0553431	1.99494	0	0.921975	3.48423	2.02854	4.65523	0	3.38695	0	2.34276	0	1.70509	0	4.27028	0.839861
ENSG00000168028.14	RPSA	11117.7	0.232046	0.121109	1.91601	0.055364	1.99259	10421.2	11178.9	10610.6	9932.75	6560.15	9207.41	7179.21	7450.4	10769.7	13334.1	12800.9	22025.3	12135.3	12041.9
ENSG00000204620.3	AC115618.1	5.22759	-1.65944	0.866193	-1.91578	0.0553932	1.99054	4.40383	0.921975	4.64564	10.1427	9.31046	10.8706	10.1609	0	2.34276	0	5.9678	0	8.54057	5.87902
ENSG00000163357.11	DCST1	10.4334	0.852424	0.445157	1.91488	0.0555073	1.99155	7.04612	15.6736	8.12987	17.2426	10.2415	8.69649	6.7739	12.291	3.51414	8.54613	7.67289	12.3823	8.54057	19.3168
ENSG00000091262.16	ABCC6	365.945	-0.292853	0.152949	-1.91471	0.0555297	1.98927	326.764	308.862	349.584	282.981	399.419	239.153	338.695	374.876	449.81	230.745	424.566	413.378	509.872	474.521
ENSG00000176406.23	RIMS2	1.93128	2.32321	1.2134	1.91463	0.0555392	1.98653	0	3.6879	0	0	0	3.26118	2.25797	5.12125	0	3.2048	0.852543	1.90497	1.70811	5.03916
ENSG00000090776.6	EFNB1	636.016	0.235854	0.123224	1.91402	0.0556173	1.98626	641.197	786.445	721.235	706.946	378.936	413.083	382.725	407.652	465.038	822.565	835.492	927.72	658.478	756.714
ENSG00000137309.20	HMGA1	10939.8	0.202232	0.105666	1.91388	0.0556355	1.98385	11321.4	13660.9	13743	12847.8	5690.55	7494.2	5872.97	6277.63	8504.21	12375.9	13127.5	15828.4	13489.8	12923.8
ENSG00000159917.17	ZNF235	141.176	-0.381951	0.199595	-1.91363	0.0556673	1.98193	164.703	120.779	133.562	141.998	194.589	150.014	155.8	210.996	147.594	61.9594	130.439	72.3888	163.979	127.659
ENSG00000215187.12	FAM166B	3.70854	2.15637	1.12707	1.91325	0.0557163	1.98062	0	2.76592	11.6141	7.09989	0	5.43531	1.12898	0	0	3.2048	4.26272	3.80994	0	12.5979
ENSG00000147604.14	RPL7	18300.5	0.208299	0.108872	1.91325	0.0557166	1.9776	17247.1	19262.8	18291	17991.1	13278.6	17187.5	13895.5	16310.2	18414.1	18644.4	19676.7	31664.4	17065.8	17277.6
ENSG00000270558.1	AC025449.1	9.00946	1.11116	0.58089	1.91285	0.055767	1.97636	12.3307	10.1417	1.16141	9.12843	6.51732	6.52237	5.64492	20.485	4.68552	7.47786	2.55763	27.6221	5.9784	5.87902
ENSG00000117133.11	RPF1	643.903	0.194669	0.10177	1.91284	0.0557687	1.97339	636.793	739.424	574.898	570.02	463.661	592.448	467.399	612.502	719.227	745.649	734.892	873.429	615.775	668.529
ENSG00000128011.5	LRFN1	98.0378	0.384321	0.20097	1.91233	0.0558338	1.97268	81.9112	117.091	109.172	97.3699	78.2078	63.0495	67.739	81.94	76.1397	128.192	109.978	159.065	66.6164	136.057
ENSG00000262833.1	AC016245.1	2.58618	2.51794	1.31753	1.9111	0.0559913	1.97523	0	3.6879	0	3.04281	0	0	12.4188	3.07275	0	3.2048	1.70509	5.71491	0	3.35944
ENSG00000088882.8	CPXM1	29.948	0.577847	0.302377	1.91101	0.056003	1.97264	16.7345	37.801	39.4879	43.6136	14.8967	18.48	10.1609	13.3153	23.4276	51.2768	21.3136	45.7193	44.4109	38.6336
ENSG00000174807.4	CD248	13.0135	1.23816	0.647918	1.91099	0.0560063	1.96975	0	9.21975	3.48423	7.09989	5.58627	3.26118	15.8058	13.3153	0	20.297	9.37797	36.1944	35.8704	22.6762
ENSG00000171223.6	JUNB	3692.22	0.192475	0.100741	1.91059	0.0560571	1.96855	3628.75	4346.19	4254.24	3852.2	2872.28	3230.75	3030.19	3109.62	3024.5	3793.41	3779.32	5304.39	3467.47	3997.74
ENSG00000227630.4	LINC01132	7.39339	-1.1863	0.621071	-1.91009	0.0561213	1.96782	5.28459	1.84395	4.64564	3.04281	8.37941	0	14.6768	2.0485	17.5707	10.6827	13.6407	12.3823	4.27028	5.03916
ENSG00000160213.9	CSTB	8449.18	0.284452	0.148966	1.90951	0.0561962	1.96746	9593.29	10200.7	12514.2	9932.75	9065.59	10908.7	9012.68	9058.47	3968.63	7309.07	5529.59	10339.2	5077.37	5778.24
ENSG00000163703.19	CRELD1	89.5817	-0.341764	0.179066	-1.90859	0.0563145	1.96862	97.7649	69.1481	113.818	81.1416	113.588	118.49	91.4477	80.9158	79.6538	66.2325	117.651	66.6739	84.5516	73.0679
ENSG00000259096.1	SHLD2P2	2.65338	-2.17376	1.13911	-1.90829	0.0563538	1.96703	6.16536	0	2.32282	0	10.2415	0	6.7739	4.097	1.17138	2.13653	1.70509	0	0.854057	1.67972
ENSG00000163378.14	EOGT	724.618	-0.212729	0.111508	-1.90774	0.0564242	1.96652	642.959	555.951	549.347	603.491	1021.36	755.508	973.184	956.65	1008.56	785.175	599.338	440.048	657.624	595.461
ENSG00000251576.1	LINC01267	3.23216	1.90757	1.00002	1.90753	0.0564518	1.96452	7.92689	1.84395	1.16141	8.11416	2.79314	7.60943	2.25797	6.1455	0	1.06827	0	3.80994	0	2.51958
ENSG00000258312.1	AC016152.1	4.34342	1.55509	0.816036	1.90566	0.0566941	1.96999	0	2.76592	0	1.01427	0	0	3.38695	10.2425	3.51414	7.47786	6.82034	17.1447	2.56217	5.87902
ENSG00000125629.15	INSIG2	744.45	-0.17723	0.0930228	-1.90523	0.05675	1.96898	683.474	571.624	664.326	646.09	980.391	816.383	944.959	819.4	866.821	839.657	688.002	581.016	701.181	618.977
ENSG00000107731.12	UNC5B	1459.56	0.350812	0.184261	1.90388	0.0569254	1.97211	2024.88	2526.21	1828.06	2025.5	200.175	595.71	383.854	668.835	1376.37	1170.82	1911.4	1621.13	1913.09	2187.84
ENSG00000132622.11	HSPA12B	6.59326	1.30773	0.68712	1.9032	0.0570146	1.97224	3.52306	7.3758	16.2597	8.11416	4.65523	5.43531	1.12898	11.2668	1.17138	5.34133	0.852543	16.1922	4.27028	6.71888
ENSG00000260657.2	AC107871.2	3.9427	1.40305	0.737375	1.90276	0.0570718	1.97128	0.880765	3.6879	4.64564	4.05708	2.79314	9.78355	3.38695	10.2425	2.34276	5.34133	0.852543	3.80994	0.854057	2.51958
ENSG00000258944.1	AC004846.2	3.96478	1.40711	0.74006	1.90135	0.0572562	1.9747	1.76153	6.45382	1.16141	6.08562	1.86209	6.52237	3.38695	1.02425	2.34276	7.47786	1.70509	4.76242	2.56217	8.39861
ENSG00000169245.6	CXCL10	33.3895	0.83482	0.439174	1.90089	0.057317	1.97386	4.40383	2.76592	6.96846	17.2426	22.3451	28.2636	16.9348	7.16975	10.5424	12.8192	6.82034	51.4342	54.6596	225.083
ENSG00000180938.6	ZNF572	65.2292	-0.476198	0.250626	-1.90003	0.0574291	1.97478	58.1305	40.5669	58.0705	55.7849	88.4493	79.3555	86.9317	67.6005	92.539	38.4576	77.5814	27.6221	61.4921	80.6266
ENSG00000112667.13	DNPH1	1021.82	0.27499	0.144756	1.89967	0.0574762	1.97346	1292.08	1298.14	1207.87	1099.47	595.869	866.388	696.583	768.188	638.402	997.76	1057.15	1936.4	969.354	881.854
ENSG00000171466.10	ZNF562	643.075	-0.240201	0.126459	-1.89943	0.057508	1.97163	758.339	593.752	785.113	565.963	578.179	409.822	462.883	327.76	660.658	802.268	844.018	796.277	727.656	690.365
ENSG00000225075.1	AL603832.1	4.53565	-1.36155	0.716825	-1.89941	0.0575101	1.96879	3.52306	3.6879	5.80705	0	8.37941	2.17412	3.38695	2.0485	5.8569	4.27306	8.52543	4.76242	9.39462	1.67972
ENSG00000162444.12	RBP7	126.302	0.368909	0.194279	1.89887	0.057582	1.96833	158.538	164.112	97.5584	110.555	108.001	132.621	139.994	127.007	85.5107	99.3487	98.895	245.741	77.7192	122.62
ENSG00000251455.1	AC092611.1	3.89686	-1.47397	0.776496	-1.89823	0.0576656	1.96829	6.16536	4.60987	9.29128	1.01427	5.58627	1.08706	3.38695	2.0485	8.19965	2.13653	0.852543	0	5.9784	4.1993
ENSG00000152256.14	PDK1	275.121	-0.285321	0.150438	-1.8966	0.0578808	1.97272	267.753	223.118	241.573	303.267	281.176	270.678	257.408	193.583	432.239	288.432	293.275	169.542	339.061	290.592
ENSG00000144867.13	SRPRB	585.715	0.276871	0.14599	1.89651	0.0578933	1.97024	579.544	718.219	742.141	672.461	260.693	290.245	252.892	275.523	500.179	997.76	705.053	1022.02	601.256	582.023
ENSG00000231519.1	AC007285.1	1.52384	-2.65116	1.3986	-1.89558	0.0580159	1.97152	0	0	2.32282	0	2.79314	1.08706	2.25797	0	3.51414	0	4.26272	0	3.41623	1.67972
ENSG00000175857.8	GAPT	66.8213	-0.719603	0.379713	-1.89512	0.0580761	1.97067	25.5422	31.3471	13.9369	31.4424	2.79314	4.34824	11.2898	2.0485	110.11	30.9797	142.375	31.432	292.087	205.766
ENSG00000179532.13	DNHD1	421.544	-0.211106	0.111425	-1.89461	0.0581446	1.97011	471.209	368.79	542.378	467.579	501.834	454.392	436.917	349.269	331.5	317.275	435.649	323.845	443.255	457.724
ENSG00000223529.1	EEF1A1P8	3.40553	1.66824	0.880575	1.89449	0.05816	1.96775	0.880765	8.29777	2.32282	4.05708	0.931046	4.34824	2.25797	7.16975	7.02828	2.13653	0.852543	5.71491	0	1.67972
ENSG00000108828.16	VAT1	18277.2	0.239705	0.126556	1.89406	0.0582166	1.96679	21401.7	24419.4	23821.7	18888.8	19585.5	21796.7	19022.2	20214.6	10813	16707.7	13498.3	21552.8	10926.8	13231.2
ENSG00000287257.1	AC111182.2	1.54353	-2.90504	1.5341	-1.89365	0.0582715	1.96577	2.6423	0	4.64564	0	2.79314	0	1.12898	0	1.17138	0	0.852543	6.66739	1.70811	0
ENSG00000078967.13	UBE2D4	288.581	0.247069	0.130484	1.89348	0.0582937	1.96366	264.23	285.812	257.833	283.996	280.245	281.549	205.475	278.596	274.103	308.729	323.114	525.772	223.763	246.919
ENSG00000091986.16	CCDC80	48.1959	0.697712	0.368487	1.89345	0.058298	1.96095	19.3768	57.1624	42.9721	25.3568	34.4487	34.786	56.4492	41.9943	32.7986	114.304	11.9356	76.1988	58.9299	68.0287
ENSG00000097021.20	ACOT7	101.493	0.443468	0.234235	1.89326	0.0583228	1.95894	124.188	130.92	234.605	194.74	22.3451	33.6989	9.03187	35.8488	67.94	143.148	80.139	110.488	120.422	113.381
ENSG00000197837.3	H4-16	43.486	-0.507491	0.268136	-1.89266	0.0584027	1.95878	61.6536	38.7229	53.4248	73.0275	72.6216	36.9601	59.8361	33.8003	35.1414	21.3653	34.1017	16.1922	34.1623	37.7937
ENSG00000147485.13	PXDNL	6.16174	-1.3798	0.729353	-1.89182	0.058515	1.9597	7.04612	0	10.4527	3.04281	5.58627	7.60943	23.7087	10.2425	8.19965	1.06827	0.852543	0	3.41623	5.03916
ENSG00000243302.3	AC018638.4	462.844	-0.282566	0.149375	-1.89165	0.0585374	1.95762	463.283	301.486	480.823	495.978	516.73	521.789	514.817	415.846	439.267	307.661	469.751	260.028	595.278	697.084
ENSG00000112559.15	MDFI	55.2778	0.572513	0.302677	1.8915	0.058558	1.95548	44.919	70.0701	39.4879	66.9418	8.37941	15.2189	21.4507	27.6548	36.3128	57.6863	52.0051	172.4	107.611	53.7511
ENSG00000135424.18	ITGA7	467.326	-0.359386	0.190017	-1.89133	0.0585797	1.95339	371.683	328.223	347.261	283.996	879.838	369.601	860.286	427.112	337.357	484.993	508.968	378.136	461.191	503.916
ENSG00000242100.2	RPL9P32	23.5825	0.585241	0.309489	1.89099	0.0586255	1.9521	20.2576	23.9713	20.9054	20.2854	15.8278	34.786	19.1927	38.9215	16.3993	32.048	22.1661	32.3845	15.373	17.6371
ENSG00000230262.8	LINC02603	5.84683	-1.41733	0.749539	-1.89093	0.0586336	1.94957	8.80765	4.60987	9.29128	9.12843	9.31046	1.08706	2.25797	0	3.51414	7.47786	11.0831	0	10.2487	5.03916
ENSG00000262304.2	AC027796.3	1.73838	-2.74845	1.45423	-1.88997	0.0587618	1.95103	0	2.76592	4.64564	0	1.86209	0	6.7739	0	2.34276	0	1.70509	0	2.56217	1.67972
ENSG00000001461.17	NIPAL3	372.122	-0.249721	0.132294	-1.88762	0.0590773	1.95869	329.406	296.876	375.135	372.237	236.486	183.713	286.762	270.402	515.407	476.446	527.724	294.318	555.991	488.799
ENSG00000171522.6	PTGER4	1367.26	-0.273863	0.145106	-1.88733	0.0591165	1.95719	873.719	990.201	818.794	924	2376.03	1475.14	2350.54	1596.81	1452.51	1316.1	1326.56	741.986	1469.83	1429.44
ENSG00000198648.11	STK39	185.096	0.419432	0.222282	1.88693	0.0591695	1.95614	214.907	205.6	167.243	189.669	77.2768	277.201	116.285	229.432	197.963	174.127	177.329	180.972	173.374	209.965
ENSG00000093134.15	VNN3	26.1224	-0.673318	0.356889	-1.88663	0.0592097	1.95468	12.3307	3.6879	9.29128	12.1712	78.2078	34.786	100.48	59.4065	11.7138	5.34133	5.9678	8.57236	14.519	9.23847
ENSG00000143320.9	CRABP2	2153.4	0.340257	0.180405	1.88608	0.0592845	1.95436	1200.48	1536.93	3726.96	2953.56	198.313	473.959	164.832	247.869	2082.71	3738.93	2830.44	3203.21	4475.26	3314.09
ENSG00000120756.13	PLS1	43.1674	-0.514038	0.272681	-1.88512	0.0594132	1.95582	28.1845	22.1274	45.295	45.6422	67.9663	32.6118	63.2231	55.3095	36.3128	44.8672	36.6593	12.3823	73.4489	40.3133
ENSG00000168824.14	NSG1	4.44926	1.58216	0.839357	1.88497	0.0594342	1.95373	2.6423	5.53185	2.32282	6.08562	2.79314	1.08706	3.38695	4.097	0	2.13653	0	16.1922	3.41623	12.5979
ENSG00000267136.1	AP005131.1	9.66416	-1.05693	0.560891	-1.88437	0.0595152	1.95362	8.80765	8.29777	8.12987	8.11416	7.44836	2.17412	9.03187	4.097	12.8852	8.54613	14.4932	0	26.4758	16.7972
ENSG00000159164.10	SV2A	17.1697	-0.935822	0.496809	-1.88366	0.0596103	1.95397	2.6423	0.921975	13.9369	2.02854	106.139	25.0024	27.0956	17.4123	18.7421	9.61439	2.55763	6.66739	3.41623	4.1993
ENSG00000145632.15	PLK2	80.1435	0.445405	0.236475	1.88351	0.0596307	1.95187	41.396	103.261	38.3265	44.6279	78.2078	88.052	99.3506	86.037	55.0548	141.011	80.139	76.1988	82.8435	107.502
ENSG00000149564.12	ESAM	6.48415	-1.32891	0.705689	-1.88314	0.0596815	1.95078	9.68842	7.3758	10.4527	0	4.65523	1.08706	13.5478	4.097	4.68552	9.61439	10.2305	0.952485	6.83245	7.55874
ENSG00000240914.1	RPL15P2	21.7399	-0.719705	0.382192	-1.8831	0.0596874	1.94822	9.68842	14.7516	18.5826	4.05708	27.0003	27.1765	24.8376	19.4608	58.569	14.9557	26.4288	18.0972	26.4758	14.2776
ENSG00000156687.11	UNC5D	3.22614	-2.20995	1.17426	-1.88199	0.059837	1.95035	10.5692	8.29777	15.0983	2.02854	0	0	0	0	2.34276	0	1.70509	0	5.12434	0
ENSG00000165914.15	TTC7B	1115.15	0.161563	0.0858497	1.88193	0.0598461	1.9479	975.007	1091.62	907.061	1056.87	1579.05	1838.22	1471.07	1555.84	911.333	964.644	749.385	814.374	777.192	920.487
ENSG00000203711.14	C6orf99	2.18858	-1.98954	1.05726	-1.88179	0.0598643	1.94576	1.76153	0	2.32282	1.01427	2.79314	0	3.38695	3.07275	4.68552	1.06827	5.11526	2.85745	2.56217	0
ENSG00000245330.4	AP005717.1	1.74307	-2.49273	1.32499	-1.88132	0.0599285	1.94511	0	0	5.80705	1.01427	0.931046	1.08706	5.64492	0	1.17138	1.06827	4.26272	0	3.41623	0
ENSG00000114993.17	RTKN	551.316	0.263335	0.139982	1.8812	0.0599449	1.94292	635.032	909.067	871.057	725.203	257.9	377.21	382.725	327.76	306.901	434.784	574.614	806.755	503.039	606.379
ENSG00000112297.18	CRYBG1	931.742	-0.250514	0.133191	-1.88086	0.0599907	1.94169	553.121	566.093	739.818	773.888	1010.18	715.286	944.959	882.904	1408	1148.39	1086.99	582.921	1346.85	1284.99
ENSG00000162745.10	OLFML2B	3651.72	-0.30713	0.163341	-1.88029	0.0600679	1.94147	2050.42	1418	1750.24	1653.26	10100.9	4748.28	7791.12	6385.18	3392.31	2005.13	2028.2	2446.93	2375.13	2978.99
ENSG00000176076.7	KCNE5	7.57006	-1.41569	0.752953	-1.88018	0.0600839	1.93928	23.7807	11.9857	10.4527	3.04281	9.31046	2.17412	0	0	0	1.06827	17.9034	0	13.6649	12.5979
ENSG00000223855.2	HRAT92	37.9034	0.671903	0.357621	1.87882	0.0602696	1.94256	61.6536	78.3679	31.3581	57.8134	3.72418	14.1318	2.25797	16.388	28.1131	24.5701	44.3322	100.011	44.4109	23.5161
ENSG00000149243.16	KLHL35	30.1754	0.63729	0.339208	1.87876	0.0602772	1.94011	43.1575	45.1768	47.6178	47.6707	6.51732	29.3507	11.2898	11.2668	17.5707	17.0923	20.461	61.9115	23.0595	40.3133
ENSG00000266173.7	STRADA	267.867	-0.246441	0.131216	-1.87813	0.0603637	1.94019	289.772	173.331	296.159	281.967	342.625	305.464	327.405	279.62	243.647	196.561	208.02	177.162	314.293	314.108
ENSG00000266993.3	AL050343.2	15.288	-0.824265	0.438968	-1.87773	0.0604175	1.93923	13.2115	10.1417	9.29128	10.1427	15.8278	13.0447	23.7087	17.4123	31.6272	11.7509	17.9034	0.952485	23.0595	15.9574
ENSG00000112146.17	FBXO9	1096.15	-0.175278	0.0933535	-1.87757	0.0604402	1.93727	995.265	945.946	1003.46	964.571	1367.71	1159.89	1392.04	1103.12	1244	1080.02	1035.84	835.329	1112.84	1106.1
ENSG00000276980.1	AC008760.2	123.225	-0.357318	0.19039	-1.87677	0.0605492	1.93808	111.857	91.2755	68.5232	68.9704	15.8278	14.1318	53.0622	28.679	154.622	76.9151	237.859	231.454	304.898	267.076
ENSG00000221184.1	AL513534.1	41.8467	-0.472901	0.251988	-1.87668	0.0605621	1.93581	36.9921	19.3615	51.102	39.5565	43.7591	32.6118	50.8043	36.873	56.2262	70.5055	38.3644	18.0972	53.8056	37.7937
ENSG00000204025.8	TRPC5OS	8.7416	-1.21688	0.648546	-1.87632	0.0606115	1.93472	11.4499	3.6879	11.6141	9.12843	3.72418	0	5.64492	0	7.02828	21.3653	13.6407	2.85745	19.6433	12.5979
ENSG00000163632.14	C3orf49	4.49462	-1.4755	0.786468	-1.87611	0.0606406	1.93298	3.52306	0.921975	8.12987	4.05708	1.86209	1.08706	1.12898	2.0485	9.37103	1.06827	5.11526	0	15.373	9.23847
ENSG00000016391.11	CHDH	23.8414	-0.72546	0.386716	-1.87595	0.0606621	1.93101	12.3307	12.9076	9.29128	11.157	93.1046	39.1342	81.2868	29.7033	11.7138	7.47786	10.2305	1.90497	5.9784	7.55874
ENSG00000104219.13	ZDHHC2	682.031	-0.226803	0.120913	-1.87576	0.0606882	1.92918	539.028	500.632	430.883	449.322	1014.84	748.985	1165.11	924.898	907.819	652.71	572.909	418.141	574.78	648.372
ENSG00000007545.16	CRAMP1	422.846	-0.207276	0.110551	-1.87495	0.0608001	1.93009	486.182	398.293	500.567	364.123	505.558	417.432	485.463	436.331	406.469	351.459	417.746	377.184	375.785	397.254
ENSG00000177700.6	POLR2L	1141.54	0.318223	0.169743	1.87473	0.0608297	1.92839	1221.62	1233.6	1469.18	1185.68	898.459	1095.76	961.894	985.329	701.656	1244.53	1011.97	2434.55	733.635	803.747
ENSG00000286993.1	AC035139.2	3.18865	-1.98988	1.06166	-1.87431	0.0608878	1.92759	6.16536	0	6.96846	3.04281	2.79314	0	0	0	5.8569	0	5.9678	2.85745	4.27028	6.71888
ENSG00000025772.8	TOMM34	669.773	0.225365	0.120248	1.87417	0.0609074	1.92557	745.127	769.849	720.074	761.717	458.074	584.839	401.918	606.356	625.517	855.681	678.624	804.85	723.386	640.814
ENSG00000285714.1	AL159158.1	4.73752	1.63575	0.872838	1.87406	0.0609215	1.92339	7.04612	12.9076	3.48423	3.04281	0	1.08706	0	0	1.17138	7.47786	5.9678	12.3823	0	11.758
ENSG00000287809.1	AC005632.6	13.7017	-0.773494	0.41281	-1.87373	0.0609678	1.92223	14.0922	10.1417	46.4564	25.3568	27.0003	18.48	10.1609	4.097	3.51414	3.2048	6.82034	3.80994	12.8109	5.87902
ENSG00000198478.8	SH3BGRL2	45.7527	0.446313	0.238257	1.87324	0.0610347	1.92172	39.6344	59.0064	42.9721	54.7706	27.0003	47.8307	16.9348	29.7033	53.8834	56.6181	47.7424	41.9093	45.265	77.2672
ENSG00000263069.6	RNF213-AS1	101.788	-0.363957	0.194448	-1.87175	0.0612412	1.9256	109.215	65.4602	123.109	80.1274	126.622	127.186	143.381	114.716	87.8534	47.0037	86.9594	63.8165	109.319	140.257
ENSG00000150782.12	IL18	444.348	0.329558	0.176129	1.87112	0.0613281	1.92572	154.134	239.713	157.952	290.081	179.692	285.897	208.862	303.178	726.255	571.522	680.329	946.77	860.035	616.458
ENSG00000134013.16	LOXL2	36.3339	0.616404	0.329596	1.87018	0.0614589	1.92721	20.2576	47.9427	18.5826	36.5137	37.2418	26.0895	33.8695	31.7518	9.37103	43.7989	26.4288	51.4342	65.7624	59.6301
ENSG00000239726.3	RN7SL688P	4.55382	1.42953	0.764482	1.86993	0.0614929	1.92567	2.6423	1.84395	1.16141	8.11416	2.79314	10.8706	0	8.194	7.02828	5.34133	0.852543	4.76242	4.27028	5.87902
ENSG00000131116.12	ZNF428	280.818	0.422274	0.225891	1.86937	0.0615715	1.92552	343.498	348.507	384.427	322.538	241.141	264.156	216.765	247.869	67.94	253.179	246.385	579.111	214.368	201.567
ENSG00000137801.11	THBS1	386.944	0.397997	0.213004	1.86849	0.0616932	1.92673	378.729	945.024	456.434	739.403	290.486	451.13	340.953	226.359	112.452	173.059	229.334	145.73	357.85	570.265
ENSG00000213853.10	EMP2	62.2461	0.520008	0.27837	1.86804	0.0617559	1.92609	24.6614	42.4108	36.0037	27.3853	172.243	151.102	92.5767	148.516	14.0566	11.7509	11.0831	33.337	29.892	76.4273
ENSG00000225465.9	RFPL1S	244.548	-0.236862	0.126855	-1.86718	0.0618758	1.92723	251.018	222.196	282.222	255.596	216.003	144.579	203.217	174.123	320.958	238.223	264.288	259.076	307.46	284.713
ENSG00000268931.1	AC136469.1	2.47213	2.03222	1.08864	1.86675	0.061937	1.92654	0	0	1.16141	9.12843	2.79314	2.17412	0	5.12125	0	5.34133	0.852543	3.80994	1.70811	2.51958
ENSG00000058404.20	CAMK2B	478.26	0.328757	0.176137	1.86648	0.0619736	1.92509	627.105	968.996	1125.41	954.428	18.6209	55.4401	29.3536	33.8003	329.158	397.395	476.572	660.072	538.056	481.24
ENSG00000181982.19	CCDC149	419.819	0.202561	0.108604	1.86514	0.0621618	1.92835	408.675	463.753	348.423	381.366	520.454	502.222	567.879	667.811	329.158	374.961	305.21	393.376	267.32	346.862
ENSG00000197124.12	ZNF682	31.2422	0.594587	0.31881	1.86502	0.0621786	1.92629	35.2306	33.1911	29.0352	72.0132	6.51732	13.0447	7.90289	8.194	14.0566	35.2528	28.9865	51.4342	54.6596	47.8721
ENSG00000254703.2	SENCR	85.6044	0.478685	0.256672	1.86497	0.0621862	1.92395	128.592	104.183	61.5547	88.2415	30.7245	64.1366	45.1594	68.6248	91.3676	59.8229	65.6458	200.974	78.5732	110.862
ENSG00000233365.2	AL121956.1	1.84001	-2.37562	1.27437	-1.86415	0.0623011	1.92493	0.880765	3.6879	2.32282	1.01427	6.51732	0	3.38695	1.02425	3.51414	0	2.55763	0	0.854057	0
ENSG00000189223.15	PAX8-AS1	43.2423	-0.531376	0.285066	-1.86405	0.0623151	1.92279	39.6344	27.6592	65.0389	65.9276	40.035	13.0447	20.3217	10.2425	49.1979	66.2325	51.1526	23.8121	74.3029	58.7902
ENSG00000229308.1	AC010737.1	4.36812	-1.57709	0.846716	-1.86259	0.0625195	1.92653	2.6423	0.921975	5.80705	0	13.9657	10.8706	13.5478	5.12125	2.34276	0	0.852543	0	2.56217	2.51958
ENSG00000023191.17	RNH1	4662.25	0.231869	0.124562	1.86147	0.0626773	1.92883	5683.58	6315.53	5816.34	4862.41	3564.04	3905.81	3722.26	4405.3	3139.3	4380.96	4369.28	7517.96	3672.44	3916.27
ENSG00000133597.11	ADCK2	791.219	0.270012	0.145097	1.86091	0.0627567	1.9287	864.911	986.513	801.372	795.188	634.973	632.67	611.909	580.75	531.806	1109.93	856.806	1244.9	662.748	762.593
ENSG00000245112.2	SMARCA5-AS1	4.21481	1.735	0.93254	1.86051	0.0628129	1.92787	4.40383	7.3758	0	15.2141	0	6.52237	1.12898	2.0485	0	4.27306	3.41017	1.90497	7.68651	5.03916
ENSG00000163218.15	PGLYRP4	1.4882	-3.10976	1.67181	-1.86012	0.0628691	1.92704	2.6423	0	2.32282	0	7.44836	0	5.64492	0	0	1.06827	0	0	1.70811	0
ENSG00000232699.3	BDH2P1	1.9815	-2.38156	1.28065	-1.85966	0.062934	1.92648	1.76153	0	0	2.02854	3.72418	2.17412	4.51594	0	8.19965	1.06827	0.852543	0	3.41623	0
ENSG00000100418.8	DESI1	926.549	0.175721	0.0944958	1.85956	0.0629473	1.92434	984.696	1008.64	996.489	1214.08	781.147	804.425	625.457	732.339	852.764	1081.08	934.387	1100.12	907.008	949.042
ENSG00000261056.2	AC079416.2	8.31464	-1.0351	0.556706	-1.85933	0.0629805	1.92282	9.68842	5.53185	12.7755	12.1712	5.58627	8.69649	7.90289	3.07275	11.7138	4.27306	12.7881	0.952485	15.373	5.87902
ENSG00000160951.4	PTGER1	1.74932	-2.6206	1.40982	-1.85882	0.0630525	1.92248	7.04612	0	4.64564	1.01427	0.931046	0	1.12898	2.0485	0	0	5.9678	0	1.70811	0
ENSG00000116251.11	RPL22	2080.57	0.167182	0.089949	1.85863	0.06308	1.92079	2186.06	2304.02	2234.55	2201.98	1706.61	1974.1	1615.58	1928.66	1825.01	2139.74	2426.34	3113.67	1699.57	1772.11
ENSG00000224790.3	AP000704.1	15.8431	-0.734705	0.395296	-1.85862	0.0630808	1.91829	22.8999	12.9076	17.4211	12.1712	27.0003	11.9577	16.9348	4.097	21.0848	23.5018	13.6407	15.2398	16.2271	6.71888
ENSG00000272836.1	AL022328.1	22.8839	-0.643179	0.346441	-1.85653	0.0633782	1.9248	23.7807	31.3471	31.3581	27.3853	24.2072	14.1318	19.1927	15.3638	35.1414	14.9557	34.9543	9.52485	23.9136	15.1175
ENSG00000164756.12	SLC30A8	19.6151	-0.636696	0.34307	-1.85588	0.0634711	1.9251	31.7075	15.6736	13.9369	5.07135	15.8278	14.1318	24.8376	28.679	26.9417	16.024	25.5763	17.1447	25.6217	13.4378
ENSG00000162551.14	ALPL	29.4947	0.711238	0.383315	1.85549	0.0635257	1.92423	11.4499	11.0637	29.0352	29.4138	0	1.08706	5.64492	10.2425	12.8852	73.7103	49.4475	64.769	47.8272	66.349
ENSG00000283213.1	AC130466.1	46.4859	0.442004	0.238228	1.85539	0.063541	1.92218	41.396	52.5526	54.5862	62.8848	51.2075	82.6167	81.2868	74.7703	18.7421	32.048	25.5763	34.2895	12.8109	26.0357
ENSG00000171451.14	DSEL	22.0016	0.587386	0.316965	1.85316	0.0638599	1.9293	14.0922	23.9713	17.4211	22.3139	10.2415	23.9153	22.5797	20.485	21.0848	42.7306	17.9034	24.7646	19.6433	26.8755
ENSG00000273805.1	AC083805.3	1.93783	-2.34467	1.26541	-1.8529	0.063897	1.92791	0.880765	2.76592	1.16141	0	8.37941	0	2.25797	1.02425	1.17138	0	2.55763	0.952485	5.9784	0
ENSG00000132688.11	NES	3194.98	0.329475	0.177826	1.8528	0.0639108	1.92581	2615.87	3602.16	6392.4	5232.62	198.313	368.514	182.895	236.602	2667.23	6377.55	4359.9	4271.89	4541.87	3681.95
ENSG00000104415.14	CCN4	8.73189	1.15425	0.623111	1.85239	0.0639696	1.92508	0.880765	14.7516	1.16141	4.05708	5.58627	16.3059	19.1927	9.21825	1.17138	3.2048	5.11526	16.1922	12.8109	12.5979
ENSG00000103269.14	RHBDL1	16.4629	0.797148	0.430361	1.85228	0.0639861	1.92307	27.3037	12.9076	17.4211	23.3282	11.1725	20.6542	7.90289	14.3395	2.34276	14.9557	16.1983	40.0044	6.83245	15.1175
ENSG00000036672.16	USP2	723.423	0.279877	0.151111	1.85213	0.0640078	1.92123	685.235	1024.31	1206.7	1214.08	121.967	216.325	94.8346	124.959	681.743	1037.29	919.041	899.146	1060.74	841.54
ENSG00000285863.1	AC009554.2	23.5227	0.567552	0.307074	1.84826	0.0645646	1.93543	15.8538	23.9713	13.9369	30.4281	23.2761	42.3954	20.3217	36.873	15.2279	16.024	14.4932	18.0972	28.1839	30.235
ENSG00000135912.11	TTLL4	2498.38	-0.224616	0.121542	-1.84806	0.0645942	1.93381	1941.21	2292.95	2282.17	2391.65	3153.45	2640.47	2539.08	2231.84	2819.51	2089.53	2747.75	1715.43	3409.39	2722.83
ENSG00000042088.14	TDP1	664.745	-0.21089	0.11416	-1.84733	0.0646998	1.93448	701.97	640.773	684.07	676.518	707.595	663.107	572.395	583.823	775.453	614.253	852.543	551.489	706.305	576.144
ENSG00000264113.2	RN7SL784P	3.69102	-1.5984	0.865259	-1.84731	0.064702	1.93204	2.6423	4.60987	3.48423	2.02854	3.72418	2.17412	4.51594	0	7.02828	1.06827	7.67289	0	7.68651	5.03916
ENSG00000187753.13	C9orf153	2.01656	2.56044	1.38792	1.84481	0.0650652	1.94039	0	0	0	3.04281	0	2.17412	0	8.194	1.17138	0	2.55763	8.57236	0	2.51958
ENSG00000174514.13	MFSD4A	13.217	0.783588	0.424959	1.84392	0.0651952	1.94176	8.80765	9.21975	12.7755	32.4566	2.79314	9.78355	2.25797	6.1455	16.3993	21.3653	9.37797	18.0972	17.0811	18.4769
ENSG00000237276.8	ANO7L1	34.1775	0.524727	0.284686	1.84318	0.0653029	1.94247	44.0383	30.4252	24.3896	38.5423	36.3108	45.6566	21.4507	39.9458	19.9134	24.5701	34.9543	67.6264	16.2271	34.4343
ENSG00000142168.15	SOD1	2232.01	0.25854	0.140281	1.84301	0.0653271	1.94069	2506.66	2646.99	2711.89	2390.64	1559.5	1828.44	1626.87	1902.03	1794.55	2413.21	1966.82	4084.25	1914.8	1901.44
ENSG00000136574.18	GATA4	1.84476	2.6757	1.45243	1.84222	0.0654435	1.94166	0	3.6879	0	3.04281	0.931046	3.26118	5.64492	1.02425	0	0	0	5.71491	0	2.51958
ENSG00000242337.5	INHCAP	4.62096	-1.3155	0.714327	-1.84159	0.0655352	1.94189	6.16536	4.60987	3.48423	3.04281	5.58627	1.08706	5.64492	1.02425	18.7421	2.13653	3.41017	3.80994	4.27028	1.67972
ENSG00000182195.9	LDOC1	4.50689	1.73447	0.941956	1.84135	0.0655704	1.94045	0	5.53185	0	4.05708	2.79314	3.26118	6.7739	1.02425	0	1.06827	0.852543	12.3823	9.39462	15.9574
ENSG00000272578.5	AP000347.1	51.5679	-0.428682	0.23287	-1.84087	0.065641	1.94006	79.2689	42.4108	80.1372	42.5994	49.3454	59.7884	50.8043	50.1883	55.0548	36.321	43.4797	33.337	57.2218	41.993
ENSG00000101084.18	RAB5IF	360.955	0.281028	0.152761	1.83966	0.0658178	1.9428	382.252	450.846	383.265	412.808	390.108	410.909	378.21	360.536	166.336	379.234	346.132	388.614	268.174	335.944
ENSG00000139329.5	LUM	254.083	1.05411	0.573007	1.83961	0.0658259	1.94056	43.1575	376.166	109.172	116.641	140.588	153.276	382.725	318.542	30.4559	303.387	127.881	586.731	556.845	311.588
ENSG00000275708.1	MIR3648-1	2.93688	2.28516	1.24225	1.83954	0.0658365	1.93841	0	10.1417	5.80705	7.09989	0	0	0	0	0	1.06827	0	8.57236	1.70811	6.71888
ENSG00000099385.12	BCL7C	208.094	0.292562	0.159062	1.83929	0.0658721	1.93699	252.78	259.075	224.152	197.783	153.623	191.323	158.058	199.729	115.967	210.448	233.597	377.184	169.103	170.492
ENSG00000213741.11	RPS29	3563	0.288577	0.156907	1.83915	0.065893	1.93515	3401.52	3239.82	3269.37	3191.91	4016.53	6486.49	5017.2	4639.85	1980.8	2288.23	2404.17	5602.52	2064.26	2279.38
ENSG00000283050.2	GTF2IP12	285.723	-0.218309	0.118712	-1.83898	0.0659177	1.93342	316.195	245.245	391.395	381.366	261.624	235.892	260.795	229.432	265.903	200.834	295.832	229.549	347.601	338.464
ENSG00000124003.13	MOGAT1	3.20933	-1.75798	0.956086	-1.83872	0.0659562	1.9321	1.76153	0.921975	13.9369	5.07135	1.86209	0	1.12898	0	2.34276	4.27306	2.55763	0	9.39462	1.67972
ENSG00000180998.12	GPR137C	73.6713	0.346465	0.1885	1.83801	0.066061	1.93272	83.6727	89.4316	72.0074	103.456	49.3454	72.8331	55.3202	95.2553	71.4541	75.8469	61.3831	75.2463	60.638	65.5091
ENSG00000133710.16	SPINK5	48.5628	-0.591092	0.32172	-1.83729	0.0661675	1.93339	61.6536	15.6736	83.6215	47.6707	45.6212	13.0447	59.8361	38.9215	26.9417	33.1162	41.7746	70.4839	76.011	65.5091
ENSG00000286835.1	AL133477.1	8.09968	1.07048	0.582698	1.8371	0.0661946	1.93175	9.68842	4.60987	1.16141	15.2141	5.58627	11.9577	5.64492	10.2425	1.17138	4.27306	6.82034	20.9547	6.83245	9.23847
ENSG00000251000.1	GGCTP1	25.8441	-0.569261	0.30991	-1.83686	0.066231	1.93037	37.8729	14.7516	25.551	11.157	39.1039	21.7412	31.6115	32.776	33.97	26.7066	30.6915	22.8596	16.2271	16.7972
ENSG00000107281.10	NPDC1	294.72	0.396508	0.215927	1.83631	0.066312	1.93031	259.826	318.081	372.812	319.495	144.312	172.843	173.863	170.026	149.937	556.566	354.658	606.733	272.444	254.478
ENSG00000168961.17	LGALS9	6116.51	0.246527	0.134254	1.83628	0.0663166	1.92801	6469.22	8070.97	8467.84	7062.36	1822.06	2742.66	1953.14	1960.41	4500.44	6333.75	7616.62	12441.4	8456.87	7733.44
ENSG00000133063.16	CHIT1	13722.3	0.246197	0.134109	1.83579	0.0663886	1.92769	16000.9	21805.6	33394	30226.3	1544.6	2030.63	1093.99	1597.83	8027.46	11628.1	12490.6	16179.9	20711.7	15380.4
ENSG00000187650.4	VMAC	232.739	-0.262998	0.143275	-1.83562	0.0664143	1.92601	312.672	218.508	268.286	225.168	212.278	181.539	228.055	198.705	267.074	155.967	231.039	246.694	255.363	256.997
ENSG00000284882.1	AL359762.1	105.194	0.351766	0.19167	1.83527	0.0664655	1.92509	97.7649	122.623	117.302	130.841	52.1385	51.0919	53.0622	82.9643	81.9965	144.216	104.863	183.83	136.649	113.381
ENSG00000163082.10	SGPP2	23.2583	0.627201	0.341764	1.83519	0.0664782	1.92305	16.7345	29.5032	6.96846	16.2283	49.3454	46.7436	38.3854	50.1883	9.37103	11.7509	14.4932	19.0497	3.41623	13.4378
ENSG00000259804.1	AC027682.1	7.82916	-0.940232	0.512524	-1.83451	0.066578	1.92353	8.80765	6.45382	16.2597	12.1712	12.1036	6.52237	9.03187	3.07275	4.68552	2.13653	9.37797	2.85745	10.2487	5.87902
ENSG00000260366.1	AC026803.1	5.0375	1.22409	0.667324	1.83433	0.0666043	1.92189	1.76153	4.60987	8.12987	12.1712	3.72418	7.60943	5.64492	8.194	0	5.34133	3.41017	5.71491	0.854057	3.35944
ENSG00000285793.1	ANAPC1P2	40.5051	-0.569936	0.310793	-1.83381	0.0666818	1.92173	44.0383	37.801	51.102	65.9276	42.8281	22.8283	27.0956	29.7033	57.3976	26.7066	50.3	10.4773	55.5137	45.3525
ENSG00000230585.2	PHBP12	1.46177	3.08883	1.6848	1.83335	0.0667503	1.92131	0	0.921975	0	5.07135	0	4.34824	0	3.07275	1.17138	0	0	0	0	5.87902
ENSG00000135048.14	CEMIP2	2151.39	-0.279809	0.152713	-1.83225	0.0669144	1.92364	1433.89	1198.57	1304.26	1578.2	4450.4	2899.19	4386.1	4514.89	2136.6	1551.12	1269.44	610.543	1343.43	1442.88
ENSG00000119922.10	IFIT2	1305.14	0.405525	0.221358	1.83199	0.0669529	1.92236	1293.84	1063.04	874.541	1260.74	1078.15	2188.25	1783.79	1229.1	967.559	705.055	624.914	1353.48	1035.12	2814.37
ENSG00000188559.15	RALGAPA2	1253.12	-0.254738	0.139072	-1.8317	0.0669957	1.92121	1184.63	1050.13	1221.8	1064.98	1630.26	1663.2	1437.2	1558.91	1635.25	950.756	1131.32	644.832	1177.74	1192.6
ENSG00000183307.4	TMEM121B	544.538	0.32974	0.180094	1.83093	0.0671109	1.92213	726.631	965.308	656.196	807.359	74.4836	144.579	118.543	125.983	336.186	754.196	869.594	639.117	723.386	681.967
ENSG00000183876.9	ARSI	10.6042	1.11808	0.610705	1.8308	0.06713	1.9203	0	11.9857	8.12987	4.05708	7.44836	14.1318	9.03187	14.3395	2.34276	6.40959	4.26272	32.3845	20.4974	13.4378
ENSG00000204228.4	HSD17B8	191.972	0.299282	0.16364	1.8289	0.0674139	1.92604	195.53	217.586	177.696	210.968	135.933	180.452	187.411	156.71	167.507	178.4	178.181	355.277	147.752	198.207
ENSG00000117595.12	IRF6	193.407	-0.305152	0.16685	-1.8289	0.0674149	1.92369	165.584	198.225	164.92	183.583	299.797	185.887	276.601	188.462	166.336	158.103	170.509	101.916	260.487	187.289
ENSG00000172671.20	ZFAND4	195.821	-0.270598	0.147972	-1.82871	0.0674424	1.92211	173.511	178.863	190.471	176.483	254.175	241.328	185.153	166.953	262.389	173.059	194.38	113.346	234.012	197.367
ENSG00000101294.18	HM13	12044.6	0.201364	0.110113	1.82871	0.0674436	1.91978	13505.7	15905	16737.1	15215.1	6214.73	7990.99	5879.75	6323.72	11378.8	16615.8	12881.9	16970.4	11904.7	11101.3
ENSG00000234193.1	ACSL3-AS1	2.10978	-2.25909	1.23591	-1.82788	0.0675682	1.92096	1.76153	0	8.12987	0	1.86209	1.08706	0	0	7.02828	0	4.26272	2.85745	1.70811	0.839861
ENSG00000143314.12	MRPL24	550.694	0.323431	0.176996	1.82733	0.0676498	1.92092	624.463	650.914	773.499	626.819	324.004	407.648	293.536	269.378	294.016	732.83	653.048	1120.12	433.007	506.436
ENSG00000213876.4	RPL7AP64	45.1299	-0.580927	0.31836	-1.82475	0.068039	1.92961	22.8999	20.2834	19.744	27.3853	95.8977	34.786	84.6738	30.7275	66.7686	20.297	34.9543	37.1469	62.3461	73.9077
ENSG00000197958.13	RPL12	23046.7	0.240223	0.131659	1.82459	0.0680629	1.92792	22168	25807	24663.7	22399.1	14043.9	18388.7	15502.1	16361.4	20964.2	23473	24610.4	48830.1	22752.9	22689.7
ENSG00000200235.1	AC116353.1	12.8518	0.855532	0.46894	1.82439	0.0680924	1.9264	8.80765	2.76592	2.32282	7.09989	4.65523	14.1318	16.9348	26.6305	10.5424	22.4336	6.82034	23.8121	12.8109	20.1567
ENSG00000286339.1	Z99496.1	24.4707	3.09428	1.69745	1.82289	0.0683194	1.93046	0	100.495	8.12987	176.483	0	16.3059	7.90289	30.7275	0	0	1.70509	0	0	0.839861
ENSG00000224031.1	TCEAL3-AS1	1.4115	-2.50939	1.37799	-1.82105	0.0685986	1.93599	1.76153	0	3.48423	0	1.86209	3.26118	2.25797	0	1.17138	0	0.852543	0	4.27028	0.839861
ENSG00000273035.1	AC007684.2	1.53616	-2.57918	1.41669	-1.82057	0.0686727	1.93572	0.880765	4.60987	2.32282	1.01427	0.931046	0	2.25797	0	3.51414	0	1.70509	0	4.27028	0
ENSG00000144677.15	CTDSPL	374.578	0.219029	0.120323	1.82034	0.0687077	1.93435	340.856	389.073	436.69	424.979	362.177	517.441	369.178	519.295	352.585	360.006	284.749	333.37	266.466	287.232
ENSG00000287141.1	AC093675.2	1.85494	-2.49199	1.36973	-1.81933	0.0688618	1.93633	0.880765	0	3.48423	2.02854	0.931046	0	2.25797	1.02425	0	0	5.9678	0	9.39462	0
ENSG00000162374.18	ELAVL4	53.3518	0.585932	0.322123	1.81897	0.0689158	1.9355	88.0765	68.2261	66.2003	92.2986	1.86209	25.0024	3.38695	13.3153	76.1397	96.1439	55.4153	60.959	47.8272	52.0714
ENSG00000184979.10	USP18	84.4901	0.495229	0.272279	1.81883	0.0689375	1.93376	42.2767	62.6943	55.7477	87.2272	65.1732	76.0943	68.868	25.6063	50.3693	82.2565	57.9729	143.825	116.152	248.599
ENSG00000262814.8	MRPL12	64.5657	0.51569	0.283673	1.8179	0.0690787	1.93537	56.369	83.8997	70.846	54.7706	25.1382	44.5695	32.7405	37.8973	21.0848	75.8469	84.4018	193.354	73.4489	49.5518
ENSG00000124813.23	RUNX2	289.479	-0.327252	0.180028	-1.81778	0.0690975	1.93356	291.533	291.344	256.671	228.211	214.14	278.288	164.832	176.171	461.523	246.769	430.534	220.976	488.52	303.19
ENSG00000278757.1	U6	4.67601	-1.5623	0.859479	-1.81773	0.0691055	1.93145	14.0922	1.84395	3.48423	4.05708	0.931046	0	2.25797	9.21825	14.0566	1.06827	4.26272	0	6.83245	3.35944
ENSG00000254685.6	FPGT	292.96	-0.268106	0.147513	-1.8175	0.0691401	1.93009	241.33	212.976	245.057	232.268	417.108	318.509	389.499	260.16	380.698	308.729	303.505	186.687	265.612	339.304
ENSG00000257896.1	AC093012.1	5.65462	-1.53641	0.845489	-1.81719	0.0691885	1.92911	7.04612	0	11.6141	12.1712	1.86209	5.43531	10.1609	0	5.8569	2.13653	4.26272	0	8.54057	10.0783
ENSG00000138135.7	CH25H	140.776	-0.331348	0.182448	-1.81612	0.0693512	1.93132	59.0113	54.3965	59.2319	53.7563	310.038	151.102	351.114	282.693	119.481	128.192	100.6	100.963	124.692	75.5874
ENSG00000236411.1	NDUFAF4P3	2.40669	-2.43892	1.34296	-1.81608	0.0693588	1.92921	0.880765	2.76592	0	4.05708	8.37941	0	1.12898	1.02425	3.51414	0	7.67289	0	4.27028	0
ENSG00000228329.3	LINC01890	2.01148	-2.11803	1.16627	-1.81607	0.06936	1.92693	4.40383	0.921975	0	1.01427	2.79314	0	1.12898	0	2.34276	1.06827	1.70509	0	11.1027	1.67972
ENSG00000189343.7	RPS2P46	393.194	0.239075	0.131738	1.81478	0.0695575	1.9301	332.929	471.129	344.939	395.565	200.175	281.549	231.442	270.402	497.836	399.531	484.244	655.31	446.672	492.998
ENSG00000099800.8	TIMM13	1326.3	0.28737	0.158355	1.81472	0.0695673	1.92806	1675.22	1611.61	1572.55	1345.94	768.113	971.833	895.284	979.183	773.11	1432.54	1376.86	2768.87	1223.01	1174.13
ENSG00000254419.1	AL139349.1	25.6675	-0.633292	0.349114	-1.814	0.0696778	1.92881	31.7075	15.6736	45.295	17.2426	43.7591	27.1765	40.6434	37.8973	16.3993	11.7509	19.6085	5.71491	17.0811	29.3951
ENSG00000112576.13	CCND3	488.468	0.251731	0.138826	1.81329	0.0697874	1.92953	464.163	519.072	556.315	556.834	303.521	311.987	273.214	307.275	418.182	842.862	532.839	623.878	533.785	594.621
ENSG00000262380.1	AC026401.2	1.41122	2.6995	1.48875	1.81327	0.0697902	1.92731	0	2.76592	1.16141	2.02854	0	1.08706	0	1.02425	0	7.47786	0.852543	0	0	3.35944
ENSG00000186665.10	C17orf58	141.335	0.294758	0.162596	1.81283	0.0698584	1.92689	132.996	151.204	139.369	151.126	114.519	135.883	68.868	129.056	165.164	161.308	124.471	191.449	152.022	161.253
ENSG00000057294.15	PKP2	7.41705	1.34443	0.742612	1.81041	0.0702328	1.93491	3.52306	12.9076	1.16141	2.02854	0	1.08706	12.4188	9.21825	0	4.27306	0.852543	11.4298	25.6217	19.3168
ENSG00000050327.15	ARHGEF5	54.0756	0.487675	0.269411	1.81015	0.070272	1.93369	36.1114	66.3822	30.1966	80.1274	82.8631	50.0048	84.6738	90.134	25.7703	43.7989	40.0695	46.6718	28.1839	52.0714
ENSG00000132481.7	TRIM47	350.275	0.317196	0.175279	1.80966	0.070348	1.93348	380.491	529.214	499.406	427.008	391.039	423.954	445.949	333.906	144.08	254.247	230.187	448.62	162.271	233.481
ENSG00000105963.15	ADAP1	644.435	0.2934	0.162168	1.80923	0.0704151	1.93303	827.919	888.784	758.4	561.906	464.592	562.011	614.167	644.253	294.016	414.487	600.19	1323	458.628	609.739
ENSG00000141965.5	FEM1A	53.4856	0.382087	0.211188	1.80923	0.0704153	1.93075	39.6344	53.4745	47.6178	59.8419	44.6902	76.0943	66.61	65.552	38.6555	53.4133	49.4475	73.3413	38.4326	41.993
ENSG00000278943.1	AC079228.1	7.38112	1.05489	0.583141	1.80897	0.070455	1.92955	7.92689	9.21975	0	6.08562	11.1725	11.9577	9.03187	15.3638	3.51414	6.40959	2.55763	13.3348	2.56217	4.1993
ENSG00000074047.22	GLI2	2.2828	2.17431	1.20201	1.80889	0.0704676	1.92761	1.76153	3.6879	0	2.02854	3.72418	2.17412	1.12898	4.097	0	7.47786	0	0	0	5.87902
ENSG00000112992.18	NNT	1624.02	-0.279516	0.154593	-1.80807	0.0705949	1.92882	1436.53	1630.05	1492.41	1737.44	1486.88	1333.82	1602.03	1249.59	2355.64	1774.39	1954.03	853.426	2088.17	1741.87
ENSG00000189143.9	CLDN4	3.87879	-1.54419	0.854292	-1.80757	0.0706739	1.9287	5.28459	2.76592	1.16141	0	6.51732	0	7.90289	5.12125	4.68552	6.40959	4.26272	0	6.83245	3.35944
ENSG00000136286.16	MYO1G	463.32	-0.391327	0.216682	-1.806	0.0709184	1.93309	301.222	148.438	184.664	124.755	1072.56	539.182	1221.56	823.497	404.126	236.087	231.892	493.387	331.374	373.738
ENSG00000254352.1	AC100854.1	5.25276	-1.31145	0.726865	-1.80425	0.0711922	1.93827	3.52306	2.76592	8.12987	2.02854	10.2415	0	6.7739	9.21825	3.51414	4.27306	9.37797	0.952485	8.54057	4.1993
ENSG00000125089.17	SH3TC1	5328.64	0.189713	0.105207	1.80323	0.0713517	1.94033	6773.97	6952.61	6755.92	5955.8	3844.29	4621.1	3978.54	4641.9	3532.88	4985.6	5313.9	7013.15	4958.65	5272.64
ENSG00000106631.8	MYL7	3.33373	2.35335	1.30521	1.80305	0.0713802	1.93883	0	12.9076	0	2.02854	0	2.17412	2.25797	0	0	0	0	9.52485	8.54057	9.23847
ENSG00000175573.7	C11orf68	1228.59	0.216836	0.120283	1.80272	0.0714319	1.93796	1340.52	1548	1325.17	1179.6	969.218	1181.64	1163.98	1080.58	732.112	1056.51	1272.85	1910.68	1141.87	1297.58
ENSG00000182541.18	LIMK2	908.623	-0.242404	0.134556	-1.80152	0.0716214	1.94082	730.154	694.247	650.389	620.733	1868.61	1141.41	1797.34	1142.04	763.739	909.094	613.831	482.91	671.289	634.935
ENSG00000164107.9	HAND2	16.1126	0.861301	0.478434	1.80025	0.0718213	1.94396	6.16536	17.5175	8.12987	6.08562	2.79314	10.8706	20.3217	17.4123	1.17138	4.27306	9.37797	48.5767	39.2866	33.5944
ENSG00000260669.2	AL096870.2	4.75672	1.54244	0.857033	1.79975	0.0719003	1.94383	0	3.6879	0	2.02854	5.58627	4.34824	13.5478	8.194	0	9.61439	1.70509	8.57236	4.27028	5.03916
ENSG00000235538.4	AL078602.1	4.07742	-1.66594	0.926261	-1.79856	0.0720882	1.94663	0	1.84395	3.48423	3.04281	2.79314	2.17412	3.38695	0	15.2279	2.13653	12.7881	0	7.68651	2.51958
ENSG00000128016.7	ZFP36	4177.44	0.208211	0.115799	1.79804	0.0721707	1.94659	4480.45	3993.07	3809.42	3784.24	3843.36	5587.49	3890.48	4925.62	2764.46	3619.28	4507.39	4291.9	3821.9	5165.14
ENSG00000126368.6	NR1D1	184.023	0.368522	0.205086	1.79691	0.0723494	1.94914	147.969	104.183	137.046	107.513	185.278	443.521	198.701	310.348	188.592	273.476	121.061	144.778	82.8435	131.018
ENSG00000178562.18	CD28	647.786	0.369367	0.205686	1.79578	0.0725295	1.95172	539.028	563.327	291.514	574.077	629.387	1242.51	675.132	1068.29	709.856	1411.18	584.845	375.279	238.282	166.292
ENSG00000198960.11	ARMCX6	602.207	0.177472	0.0988281	1.79576	0.0725319	1.94952	645.601	806.728	731.688	709.989	441.316	504.396	414.337	465.01	598.575	700.782	655.606	713.411	475.71	567.746
ENSG00000007080.11	CCDC124	1268.5	0.282348	0.157332	1.7946	0.0727178	1.95224	1424.2	1597.78	1387.88	1138.01	1066.05	1079.45	1010.44	1239.34	752.025	1070.4	1199.53	2788.88	976.187	1028.83
ENSG00000259540.1	AC027020.1	4.38952	-1.48301	0.826516	-1.7943	0.072766	1.95127	6.16536	4.60987	4.64564	10.1427	4.65523	4.34824	7.90289	2.0485	5.8569	0	5.9678	0	4.27028	0.839861
ENSG00000152439.13	ZNF773	139.704	0.296023	0.16503	1.79375	0.0728534	1.95136	125.949	158.58	123.109	148.083	133.14	147.84	104.995	155.686	130.023	132.465	99.7475	181.925	163.979	150.335
ENSG00000234789.1	AL590369.1	2.34948	-2.3823	1.32871	-1.79294	0.0729832	1.95258	5.28459	0	1.16141	4.05708	3.72418	5.43531	2.25797	0	5.8569	0	5.11526	0	0	0
ENSG00000082397.17	EPB41L3	7710.86	-0.239476	0.133624	-1.79216	0.0731072	1.95363	4790.48	4998.95	3953.44	4701.14	12144.6	8335.59	12689.8	10734.1	9217.58	6563.42	8160.54	4795.76	8273.25	8593.45
ENSG00000279464.1	AC096720.2	3.64522	-1.74307	0.972937	-1.79155	0.0732047	1.95398	1.76153	5.53185	8.12987	0	5.58627	3.26118	2.25797	0	2.34276	4.27306	10.2305	0	5.9784	1.67972
ENSG00000131981.16	LGALS3	7229.38	0.2006	0.111976	1.79146	0.0732191	1.95212	8929.2	9087.91	10270.3	9477.34	6628.11	9150.88	6536.82	6856.33	4382.13	5906.44	5408.53	7835.14	5376.29	5365.87
ENSG00000228623.6	ZNF883	2.82823	1.76664	0.986457	1.79089	0.0733102	1.9523	0.880765	4.60987	1.16141	3.04281	1.86209	10.8706	1.12898	1.02425	2.34276	0	0.852543	7.61988	0	4.1993
ENSG00000245105.4	A2M-AS1	62.6386	-0.398274	0.222436	-1.79051	0.073372	1.95169	74.865	56.2405	53.4248	67.9561	94.0356	58.7013	110.64	63.5035	66.7686	43.7989	41.7746	47.6242	61.4921	36.114
ENSG00000075884.14	ARHGAP15	552.338	0.232762	0.130072	1.78948	0.073537	1.95384	468.567	638.929	507.536	562.92	378.004	457.653	355.63	455.791	728.598	551.225	618.094	880.096	509.872	619.817
ENSG00000164687.11	FABP5	5692.27	0.265529	0.14842	1.78904	0.0736076	1.95347	5632.49	6089.64	8709.41	6973.11	3099.45	5057.01	3372.27	4082.66	5287.61	7241.77	4929.4	9011.46	5524.04	4681.38
ENSG00000165140.11	FBP1	343.226	0.275188	0.153858	1.78858	0.0736821	1.95321	301.222	380.776	580.705	527.421	78.2078	133.709	67.739	92.1825	292.845	496.744	346.985	327.655	595.278	583.703
ENSG00000198324.13	PHETA1	857.074	0.246955	0.138094	1.78831	0.0737255	1.95212	933.611	1131.26	1290.33	1117.73	616.352	690.284	736.097	777.406	513.064	1030.88	714.431	862.951	748.154	836.501
ENSG00000129596.5	CDO1	52.8514	-0.43209	0.241754	-1.78731	0.0738875	1.95418	91.5996	57.1624	52.2634	72.0132	24.2072	22.8283	37.2565	19.4608	77.311	51.2768	75.8763	40.0044	64.9083	53.7511
ENSG00000072401.15	UBE2D1	888.912	-0.205819	0.115169	-1.78711	0.0739191	1.95278	726.631	727.438	710.783	748.531	1189.88	884.868	1101.89	861.394	1058.93	1033.01	971.899	649.595	924.943	854.978
ENSG00000281883.1	AL512506.3	37.1867	-0.592865	0.331793	-1.78685	0.0739617	1.95168	21.1384	24.8933	19.744	17.2426	43.7591	38.0471	60.9651	56.3338	57.3976	33.1162	25.5763	1.90497	74.3029	46.1923
ENSG00000262248.1	AC027796.2	12.9638	-0.742491	0.415572	-1.78667	0.0739904	1.95021	19.3768	10.1417	26.7124	11.157	8.37941	7.60943	7.90289	9.21825	19.9134	9.61439	15.3458	4.76242	17.0811	14.2776
ENSG00000225981.1	AC102953.1	2.62936	1.84608	1.03395	1.78546	0.0741872	1.95317	0.880765	5.53185	3.48423	9.12843	1.86209	2.17412	2.25797	4.097	0	0	0	5.71491	0	1.67972
ENSG00000239789.6	MRPS17	106.7	0.360583	0.201963	1.7854	0.0741972	1.95122	120.665	126.311	128.916	94.3271	105.208	114.141	82.4158	117.789	55.0548	95.0756	86.1068	180.02	79.4273	108.342
ENSG00000073737.17	DHRS9	1391.99	0.268308	0.150279	1.78539	0.0741977	1.94902	1514.92	2008.98	1811.8	1692.82	1131.22	1779.52	957.378	1700.26	1153.81	822.565	1117.68	1435.39	1099.17	1262.31
ENSG00000226415.1	TPI1P1	24.2063	0.587806	0.329279	1.78513	0.0742402	1.94792	14.973	23.0494	19.744	28.3996	23.2761	29.3507	22.5797	14.3395	25.7703	36.321	17.9034	48.5767	10.2487	24.356
ENSG00000129474.16	AJUBA	8.99342	1.13324	0.634954	1.78476	0.0743006	1.9473	2.6423	12.9076	0	7.09989	1.86209	4.34824	13.5478	4.097	2.34276	12.8192	8.52543	20.9547	19.6433	15.1175
ENSG00000240891.8	PLCXD2	4.43302	-1.5518	0.870277	-1.78311	0.074568	1.9521	6.16536	2.76592	0	0	9.31046	8.69649	10.1609	0	3.51414	1.06827	1.70509	0	11.9568	6.71888
ENSG00000054654.19	SYNE2	15.0121	0.706728	0.39638	1.78295	0.0745939	1.95057	3.52306	13.8296	19.744	20.2854	4.65523	8.69649	7.90289	9.21825	29.2845	44.8672	9.37797	14.2873	8.54057	15.9574
ENSG00000185838.14	GNB1L	159.865	0.335141	0.187979	1.78286	0.0746088	1.94876	153.253	205.6	218.345	150.112	134.071	196.758	143.381	143.395	86.6821	147.421	157.72	299.08	93.9462	108.342
ENSG00000256546.2	AC156455.1	49.4233	0.466084	0.261432	1.78281	0.0746173	1.94678	29.946	39.6449	83.6215	83.1702	39.1039	50.0048	32.7405	40.97	38.6555	52.345	28.9865	99.0584	36.7244	36.9539
ENSG00000234506.5	LINC01506	3.52099	1.42901	0.801565	1.78278	0.0746225	1.94472	2.6423	5.53185	2.32282	4.05708	1.86209	3.26118	1.12898	2.0485	0	8.54613	1.70509	8.57236	3.41623	4.1993
ENSG00000169604.20	ANTXR1	2645.44	-0.276732	0.155245	-1.78254	0.0746607	1.94353	2807.88	2824.01	1866.38	2187.78	601.455	707.677	1226.08	1019.13	5558.19	2725.15	4071.75	2448.84	5071.39	3920.47
ENSG00000144857.14	BOC	5.58772	1.44276	0.809786	1.78165	0.0748057	1.94512	0	5.53185	8.12987	4.05708	0.931046	4.34824	2.25797	4.097	0	10.6827	4.26272	15.2398	12.8109	5.87902
ENSG00000173898.14	SPTBN2	101.211	0.41671	0.233954	1.78116	0.0748856	1.94501	81.9112	128.155	109.172	116.641	22.3451	34.786	49.6753	39.9458	33.97	110.031	123.619	181.925	209.244	175.531
ENSG00000254363.6	AC011379.2	9.67321	-0.874468	0.491038	-1.78086	0.074936	1.94414	17.6153	5.53185	2.32282	4.05708	14.8967	9.78355	15.8058	9.21825	11.7138	2.13653	13.6407	6.66739	11.9568	10.0783
ENSG00000105617.4	LENG1	232.713	0.321327	0.180517	1.78004	0.0750697	1.94542	277.441	233.26	270.608	232.268	220.658	244.589	211.12	246.844	103.081	166.649	209.726	462.908	154.584	224.243
ENSG00000205544.4	TMEM256	45.608	0.565102	0.31761	1.77923	0.0752021	1.94667	32.5883	29.5032	19.744	40.5708	38.1729	97.8355	60.9651	40.97	39.8269	66.2325	20.461	76.1988	41.8488	33.5944
ENSG00000113356.13	POLR3G	27.902	0.685751	0.385426	1.7792	0.0752064	1.94461	18.4961	21.2054	20.9054	47.6707	7.44836	34.786	20.3217	7.16975	17.5707	61.9594	27.2814	38.0994	31.6001	36.114
ENSG00000110583.13	NAA40	1184.26	-0.166991	0.0938981	-1.77843	0.075333	1.94571	1201.36	1123.89	1162.57	1117.73	1196.39	984.877	1189.95	990.45	1251.03	1272.3	1408.4	1099.17	1351.97	1229.56
ENSG00000163637.13	PRICKLE2	27.2822	0.61231	0.344551	1.77713	0.0755476	1.94908	23.7807	34.1131	22.0668	30.4281	13.0346	22.8283	24.8376	19.4608	11.7138	55.5498	19.6085	40.9568	35.0163	28.5553
ENSG00000198682.13	PAPSS2	1001.08	-0.220348	0.123995	-1.77707	0.0755569	1.94715	656.17	587.298	612.063	570.02	2079.96	1315.34	1740.89	1471.85	1016.76	1171.89	762.173	524.819	762.673	743.277
ENSG00000124713.6	GNMT	26.6073	0.605669	0.340884	1.77676	0.0756079	1.94629	33.4691	26.7373	23.2282	29.4138	13.9657	34.786	22.5797	20.485	24.599	26.7066	20.461	43.8143	11.1027	41.1532
ENSG00000125835.19	SNRPB	1601.72	0.288627	0.162504	1.77613	0.0757122	1.94681	2028.4	1896.5	2066.15	1687.75	1425.43	1524.06	1275.75	1446.24	817.623	1590.65	1370.04	2819.35	1172.62	1303.46
ENSG00000134419.15	RPS15A	488.666	0.277759	0.156564	1.77409	0.0760489	1.9533	425.41	491.413	450.627	449.322	428.281	672.891	566.75	558.216	442.781	429.443	392.17	843.901	339.061	351.062
ENSG00000286586.1	AC084018.3	5.30318	1.297	0.731185	1.77383	0.0760907	1.95221	5.28459	6.45382	8.12987	15.2141	2.79314	5.43531	0	6.1455	3.51414	1.06827	1.70509	14.2873	0.854057	3.35944
ENSG00000089157.16	RPLP0	26153.9	0.209862	0.118312	1.77379	0.0760978	1.95023	25001.4	26758.5	26445.3	24778.6	16117.3	22976.1	19552.9	19379.8	24873.1	29920	29364.1	48015.7	26540.7	26430.4
ENSG00000135525.18	MAP7	210.615	-0.348825	0.196656	-1.77378	0.0760995	1.94811	188.484	161.346	221.829	221.111	208.554	204.368	196.443	125.983	263.56	368.552	237.859	98.1059	286.963	165.453
ENSG00000106244.13	PDAP1	2157.43	0.227885	0.128476	1.77375	0.076105	1.9461	2108.55	2193.38	2342.56	2069.11	2233.58	2273.04	2219.58	2371.14	1322.49	2169.65	2048.66	3281.31	1656.02	1914.88
ENSG00000225826.2	LINC00626	2.25417	2.08807	1.17751	1.77329	0.0761809	1.94589	0	2.76592	0	3.04281	0	0	5.64492	5.12125	2.34276	6.40959	0	2.85745	0.854057	2.51958
ENSG00000178660.6	ARMC10P1	3.80036	1.45553	0.82116	1.77253	0.076307	1.94696	2.6423	9.21975	0	8.11416	5.58627	7.60943	1.12898	3.07275	3.51414	3.2048	2.55763	5.71491	0	0.839861
ENSG00000280739.3	EIF1B-AS1	47.7253	-0.414504	0.233883	-1.77227	0.0763504	1.94593	39.6344	40.5669	61.5547	69.9846	58.6559	33.6989	46.2883	28.679	66.7686	53.4133	48.595	29.527	55.5137	35.2741
ENSG00000236051.7	MYCBP2-AS1	2.25039	-2.42377	1.36785	-1.77196	0.076401	1.94507	6.16536	0	1.16141	4.05708	0	3.26118	1.12898	1.02425	7.02828	0	4.26272	0	3.41623	0
ENSG00000138709.19	LARP1B	214.53	0.283272	0.159891	1.77165	0.076452	1.94423	229.88	256.309	206.731	268.782	231.83	259.808	181.766	276.548	134.709	258.52	174.771	148.588	187.892	187.289
ENSG00000287415.1	AC099541.2	58.5114	0.482428	0.272476	1.77053	0.0766386	1.94684	88.9573	55.3185	60.3933	64.9133	94.0356	159.798	71.126	107.546	15.2279	23.5018	10.2305	34.2895	13.6649	20.1567
ENSG00000104147.9	OIP5	7.0032	1.138	0.642899	1.77011	0.0767093	1.9465	10.5692	3.6879	5.80705	10.1427	2.79314	17.393	1.12898	7.16975	4.68552	7.47786	0.852543	8.57236	7.68651	10.0783
ENSG00000125877.13	ITPA	1311.75	0.273691	0.154625	1.77003	0.0767228	1.94471	1492.9	1575.66	1817.61	1473.73	850.976	1041.4	893.026	959.722	782.481	1547.92	1329.97	2346.92	1143.58	1108.62
ENSG00000132872.12	SYT4	62.1034	0.750661	0.424406	1.76874	0.0769379	1.94803	3.52306	0	2.32282	14.1998	268.141	160.885	150.155	154.662	3.51414	22.4336	6.82034	9.52485	11.9568	61.3098
ENSG00000196159.14	FAT4	2.70471	1.85789	1.05047	1.76863	0.0769554	1.94634	0	5.53185	0	3.04281	2.79314	3.26118	1.12898	8.194	1.17138	4.27306	0	0	4.27028	4.1993
ENSG00000182199.11	SHMT2	2473.39	0.164716	0.093132	1.76863	0.0769556	1.94422	2666.08	2667.27	2376.24	2398.75	2211.23	2608.95	2202.65	2468.44	2094.43	2583.07	2455.32	3237.5	2300.83	2356.65
ENSG00000035403.18	VCL	743.29	-0.322195	0.182204	-1.76832	0.077007	1.9434	443.025	595.596	687.554	764.76	979.46	657.672	681.906	458.864	1028.47	1011.65	889.202	337.18	1031.7	839.021
ENSG00000144218.19	AFF3	2.36017	-2.01551	1.13985	-1.76823	0.0770232	1.94169	4.40383	0.921975	1.16141	5.07135	1.86209	0	1.12898	0	2.34276	0	3.41017	0	8.54057	4.1993
ENSG00000101220.18	C20orf27	1108.21	0.282459	0.159756	1.76806	0.077051	1.94028	1114.17	1418.92	1351.88	1142.07	505.558	652.237	693.196	581.774	698.142	1259.49	1324.85	2538.37	1130.77	1103.58
ENSG00000142544.7	CTU1	278.754	0.317716	0.179715	1.76789	0.0770791	1.93888	364.637	377.088	350.746	287.038	138.726	163.059	164.832	172.074	128.852	225.404	289.012	670.549	269.028	301.51
ENSG00000144713.13	RPL32	12341.8	0.249932	0.141391	1.76766	0.0771173	1.93773	11751.2	13011.8	13117	11908.5	7746.3	10051	8535.12	9059.49	10804.8	11623.8	12985.9	28574.5	11562.2	12053.7
ENSG00000250107.1	CACNA1G-AS1	2.50355	2.00774	1.13585	1.76762	0.0771253	1.93583	0	5.53185	0	0	0	4.34824	4.51594	6.1455	1.17138	2.13653	0	1.90497	3.41623	5.87902
ENSG00000173545.5	ZNF622	1833.24	0.2244	0.126957	1.76753	0.0771399	1.9341	1766.82	2039.41	2269.39	1954.5	1485.95	1831.7	1343.49	1475.94	1614.16	2310.66	1653.08	2730.77	1650.04	1539.46
ENSG00000167207.14	NOD2	89.5409	-0.391816	0.221682	-1.76747	0.0771499	1.93225	28.1845	22.1274	19.744	37.528	85.6562	50.0048	136.607	89.1098	114.795	112.168	108.273	72.3888	245.968	131.018
ENSG00000143416.21	SELENBP1	36.5855	0.651556	0.368664	1.76735	0.0771704	1.93068	22.0191	39.6449	32.5195	47.6707	14.8967	19.5671	32.7405	35.8488	38.6555	14.9557	17.0509	96.201	29.0379	71.3881
ENSG00000106034.18	CPED1	1017.61	-0.30246	0.171147	-1.76726	0.0771855	1.92897	646.482	674.886	623.677	943.271	807.216	616.364	1014.96	803.012	2108.48	1365.24	1303.54	579.111	1494.6	1265.67
ENSG00000114395.11	CYB561D2	369.349	0.260057	0.147229	1.76634	0.0773394	1.93073	438.621	419.499	404.17	351.952	298.866	357.643	318.373	344.148	216.705	384.576	366.593	586.731	315.147	367.859
ENSG00000026559.14	KCNG1	14.4054	0.831398	0.470806	1.7659	0.0774121	1.93046	0.880765	11.0637	12.7755	10.1427	15.8278	10.8706	3.38695	13.3153	7.02828	18.1605	17.9034	37.1469	20.4974	22.6762
ENSG00000264266.1	MIR4322	2.76788	1.85983	1.05352	1.76535	0.0775054	1.93071	3.52306	7.3758	5.80705	10.1427	0	2.17412	2.25797	1.02425	0	1.06827	0	2.85745	0	2.51958
ENSG00000173805.16	HAP1	137.919	0.457891	0.259451	1.76485	0.0775896	1.93073	110.976	118.935	263.64	236.325	28.8624	106.532	47.4173	43.0185	81.9965	264.93	167.951	150.493	144.336	165.453
ENSG00000176022.7	B3GALT6	1334.54	0.220355	0.124907	1.76416	0.0777048	1.93152	1583.62	1753.6	1541.19	1526.48	983.184	1142.5	1097.37	1016.06	850.421	1432.54	1375.15	1991.65	1185.43	1204.36
ENSG00000271533.1	Z83843.1	169.786	-0.258503	0.146541	-1.76404	0.0777259	1.92997	157.657	136.452	190.471	170.397	224.382	210.89	205.475	197.68	196.792	110.031	132.997	112.393	180.206	151.175
ENSG00000242175.3	RN7SL127P	3.83096	1.37369	0.778947	1.76352	0.0778132	1.93007	2.6423	2.76592	2.32282	6.08562	0	0	3.38695	7.16975	2.34276	9.61439	0.852543	3.80994	2.56217	10.0783
ENSG00000285677.2	AL355388.2	5.80715	1.26941	0.71992	1.76327	0.0778555	1.92905	0	4.60987	4.64564	12.1712	2.79314	0	1.12898	6.1455	4.68552	6.40959	2.55763	13.3348	8.54057	14.2776
ENSG00000104808.8	DHDH	75.731	0.438018	0.24843	1.76314	0.0778763	1.9275	91.5996	144.75	133.562	113.598	41.897	100.01	65.4811	66.5763	40.9983	37.3893	45.1848	119.061	29.892	30.235
ENSG00000070729.14	CNGB1	6.20833	-1.10279	0.625561	-1.76288	0.0779199	1.92652	1.76153	1.84395	4.64564	1.01427	24.2072	10.8706	14.6768	5.12125	2.34276	3.2048	4.26272	1.90497	8.54057	2.51958
ENSG00000255671.1	AC007406.1	4.05444	-1.58277	0.897965	-1.76262	0.0779651	1.92558	12.3307	2.76592	5.80705	2.02854	0	2.17412	4.51594	0	3.51414	3.2048	11.0831	0	5.9784	3.35944
ENSG00000240291.1	AL450384.2	14.3308	0.749959	0.42554	1.76237	0.0780067	1.92455	5.28459	16.5955	8.12987	17.2426	13.0346	20.6542	2.25797	9.21825	11.7138	12.8192	14.4932	27.6221	24.7676	16.7972
ENSG00000171453.20	POLR1C	236.736	0.273979	0.15557	1.76113	0.078217	1.92769	257.183	263.685	243.896	236.325	177.83	243.502	168.219	178.22	186.249	301.251	230.187	399.091	222.055	206.606
ENSG00000011465.18	DCN	244.297	1.04984	0.596137	1.76108	0.078225	1.92583	33.4691	306.096	119.625	121.712	190.864	163.059	338.695	298.057	29.2845	265.998	92.9272	571.491	573.926	314.948
ENSG00000120075.5	HOXB5	129.91	0.416616	0.236619	1.7607	0.0782891	1.92536	88.0765	157.658	199.762	170.397	110.794	80.4425	146.768	117.789	45.6838	126.055	105.715	214.309	99.0706	156.214
ENSG00000274275.1	AC009831.3	3.07834	1.85114	1.05144	1.76057	0.078311	1.92386	0	7.3758	0	1.01427	5.58627	1.08706	1.12898	4.097	0	3.2048	0.852543	8.57236	5.9784	4.1993
ENSG00000267296.2	CEBPA-DT	195.412	0.270842	0.153856	1.76035	0.0783478	1.92272	265.11	330.989	297.321	238.354	61.449	68.4849	72.255	116.765	124.166	174.127	246.385	324.797	192.163	223.403
ENSG00000287616.1	AL357522.1	14.9933	0.772506	0.438904	1.76008	0.0783942	1.92182	8.80765	12.9076	18.5826	18.2569	6.51732	3.26118	1.12898	13.3153	18.7421	41.6624	15.3458	28.5745	7.68651	15.1175
ENSG00000227507.3	LTB	57.5678	0.412014	0.23417	1.75946	0.0784988	1.92235	38.7537	52.5526	59.2319	61.8705	35.3797	31.5248	41.7724	39.9458	51.5407	90.8026	49.4475	115.251	58.9299	78.9469
ENSG00000271967.1	AL583856.2	4.47816	-1.55834	0.885801	-1.75925	0.0785355	1.92121	5.28459	1.84395	5.80705	2.02854	7.44836	0	7.90289	0	1.17138	12.8192	5.9678	4.76242	5.9784	1.67972
ENSG00000150991.15	UBC	13645.5	0.186761	0.10616	1.75924	0.0785371	1.91922	10580.6	12006.9	12012.5	12340.6	13815.8	15186.2	14902.6	14106	12920.3	16666	12488.9	19267.8	12207.9	12534.9
ENSG00000104979.9	C19orf53	1993.7	0.252994	0.143836	1.7589	0.0785938	1.91858	2054.83	2384.23	2257.78	1943.34	1623.74	1890.4	1708.15	1718.69	1354.11	1884.42	1902.02	3973.77	1598.79	1617.57
ENSG00000226833.6	AC092164.1	28.7462	-0.595311	0.33872	-1.75753	0.0788271	1.92225	43.1575	18.4395	16.2597	23.3282	50.2765	27.1765	37.2565	37.8973	25.7703	23.5018	35.8068	7.61988	31.6001	24.356
ENSG00000128591.16	FLNC	32.4071	0.680653	0.387295	1.75745	0.0788405	1.92056	13.2115	56.2405	25.551	15.2141	22.3451	23.9153	30.4826	32.776	2.34276	25.6384	28.9865	53.3391	62.3461	61.3098
ENSG00000163644.15	PPM1K	677.522	-0.216549	0.123282	-1.75654	0.0789971	1.92235	642.078	521.838	692.2	738.389	791.389	753.333	824.158	695.466	755.54	445.467	635.997	528.629	725.948	734.878
ENSG00000223802.8	CERS1	68.3749	0.389171	0.221603	1.75616	0.0790605	1.92187	81.0304	117.091	72.0074	84.1844	51.2075	61.9625	79.0289	60.4308	51.5407	55.5498	58.8255	114.298	23.0595	47.0322
ENSG00000144410.5	CPO	2.18591	2.67021	1.52054	1.7561	0.0790712	1.92011	0	2.76592	10.4527	0	0	3.26118	0	2.0485	0	5.34133	0	0	0.854057	5.87902
ENSG00000237945.7	LINC00649	557.398	-0.348825	0.19866	-1.75588	0.0791081	1.91899	655.289	372.478	852.474	773.888	663.835	309.812	532.88	374.876	343.214	637.755	549.89	317.177	695.202	724.8
ENSG00000224205.2	AC253536.1	4.17918	-1.51243	0.862005	-1.75455	0.0793361	1.92251	7.04612	12.9076	5.80705	2.02854	5.58627	2.17412	9.03187	6.1455	3.51414	0	1.70509	0	2.56217	0
ENSG00000226465.3	AL390198.1	2.37023	-1.81633	1.03546	-1.75414	0.0794072	1.92222	2.6423	2.76592	3.48423	1.01427	5.58627	3.26118	2.25797	2.0485	5.8569	0	2.55763	0	1.70811	0
ENSG00000119508.18	NR4A3	1232.04	0.326652	0.186225	1.75407	0.0794178	1.92047	1367.83	1050.13	923.32	1162.35	1748.5	4243.89	1318.65	2586.23	452.152	530.928	471.456	357.182	474.856	561.027
ENSG00000267033.1	AC020911.1	2.35716	-1.86003	1.06046	-1.75398	0.0794344	1.91886	2.6423	1.84395	1.16141	3.04281	5.58627	3.26118	2.25797	0	4.68552	0	4.26272	0	3.41623	0.839861
ENSG00000251493.5	FOXD1	3.39656	-1.87745	1.07053	-1.75375	0.079473	1.91779	0.880765	0	5.80705	0	12.1036	4.34824	10.1609	6.1455	0	2.13653	5.11526	0	0.854057	0
ENSG00000132003.9	ZSWIM4	168.979	-0.360012	0.205301	-1.75358	0.0795021	1.9165	105.692	92.1975	106.85	133.884	291.417	181.539	299.181	204.85	161.65	186.946	186.707	65.7214	183.622	165.453
ENSG00000172301.11	COPRS	1074.01	0.240418	0.137115	1.75341	0.0795315	1.91521	1396.01	1523.1	1263.61	1126.85	691.767	1065.32	841.093	849.103	777.796	1020.19	995.77	1726.85	908.716	849.939
ENSG00000279833.1	AL031846.2	69.9736	-0.449102	0.256183	-1.75305	0.0795936	1.91472	88.9573	78.3679	61.5547	50.7135	112.657	90.2261	111.769	129.056	64.4259	27.7749	45.1848	11.4298	51.2434	56.2707
ENSG00000095370.20	SH2D3C	284.321	-0.22966	0.131021	-1.75286	0.0796266	1.91352	306.506	256.309	298.482	195.754	246.727	215.238	220.152	236.602	281.131	198.697	313.736	310.51	474.001	426.649
ENSG00000228079.2	AC012368.2	4.40115	-1.29649	0.739811	-1.75246	0.0796942	1.91316	5.28459	1.84395	5.80705	2.02854	0.931046	3.26118	11.2898	3.07275	9.37103	4.27306	5.11526	0	5.9784	3.35944
ENSG00000229331.1	GK-IT1	14.9681	-0.781621	0.446032	-1.75239	0.0797068	1.91148	4.40383	6.45382	19.744	10.1427	31.6555	15.2189	40.6434	36.873	14.0566	3.2048	1.70509	0	15.373	10.0783
ENSG00000147852.16	VLDLR	58.2802	-0.546225	0.311714	-1.75233	0.0797173	1.90975	80.1496	27.6592	33.6809	20.2854	90.3114	56.5272	72.255	105.498	52.7121	95.0756	75.0238	21.9071	51.2434	33.5944
ENSG00000005187.12	ACSM3	23.0339	-0.683354	0.390274	-1.75096	0.0799531	1.91342	22.0191	23.9713	24.3896	20.2854	24.2072	30.4377	27.0956	12.291	38.6555	8.54613	27.2814	5.71491	28.1839	29.3951
ENSG00000229463.2	LYST-AS1	1.45801	-2.83695	1.62062	-1.75053	0.0800262	1.91319	0	0	1.16141	4.05708	3.72418	0	1.12898	0	3.51414	0	3.41017	0	3.41623	0
ENSG00000225171.2	DUTP6	3.81896	1.51817	0.867535	1.74998	0.0801212	1.91348	0	4.60987	4.64564	2.02854	7.44836	7.60943	3.38695	12.291	1.17138	3.2048	0.852543	2.85745	0	3.35944
ENSG00000130881.14	LRP3	998.257	0.213951	0.122282	1.74965	0.0801781	1.91287	1433.89	1466.86	1260.13	1085.27	573.524	739.202	719.163	748.727	637.23	877.046	1063.12	1642.08	813.062	916.288
ENSG00000163221.9	S100A12	5.39434	-1.11387	0.636963	-1.74873	0.0803384	1.91472	5.28459	3.6879	8.12987	1.01427	5.58627	1.08706	7.90289	6.1455	10.5424	3.2048	8.52543	7.61988	4.27028	2.51958
ENSG00000132677.13	RHBG	3.99968	1.4772	0.844742	1.7487	0.0803431	1.91286	3.52306	1.84395	3.48423	11.157	0	5.43531	2.25797	3.07275	5.8569	4.27306	1.70509	6.66739	0	6.71888
ENSG00000267801.1	AC087289.5	6.03894	1.27521	0.729702	1.74758	0.0805369	1.9155	5.28459	6.45382	8.12987	4.05708	8.37941	22.8283	6.7739	6.1455	0	3.2048	0	5.71491	0.854057	6.71888
ENSG00000227518.5	MIR1302-9HG	6.60116	-1.03325	0.591302	-1.74742	0.0805647	1.9142	8.80765	1.84395	10.4527	7.09989	2.79314	6.52237	7.90289	3.07275	14.0566	3.2048	6.82034	2.85745	11.1027	5.87902
ENSG00000196562.14	SULF2	65.8277	0.518696	0.29692	1.74692	0.0806506	1.91427	43.1575	55.3185	37.1651	35.4995	48.4144	61.9625	59.8361	55.3095	36.3128	142.079	40.0695	126.68	104.195	75.5874
ENSG00000179094.16	PER1	1054.57	0.187139	0.107129	1.74687	0.0806603	1.91254	1072.77	1061.19	995.328	1009.2	1064.19	1597.98	1092.86	1306.94	712.199	838.589	968.489	984.869	958.252	1101.06
ENSG00000158792.16	SPATA2L	325.959	0.293681	0.168266	1.74534	0.0809261	1.91688	401.629	379.854	355.391	350.938	248.589	288.071	268.698	239.675	169.85	373.893	326.524	554.346	278.422	327.546
ENSG00000141560.15	FN3KRP	704.446	0.188363	0.107939	1.74509	0.0809686	1.91592	842.892	817.792	837.376	803.302	593.076	698.98	632.231	739.509	554.062	627.072	603.6	851.521	567.948	692.885
ENSG00000270077.1	AP003117.1	3.74924	1.31576	0.754098	1.74481	0.0810175	1.91512	2.6423	3.6879	3.48423	5.07135	1.86209	8.69649	0	4.097	2.34276	6.40959	1.70509	5.71491	3.41623	3.35944
ENSG00000178802.18	MPI	1342.35	0.162486	0.0931449	1.74444	0.0810822	1.9147	1519.32	1853.17	1520.28	1604.58	567.007	713.112	623.199	696.49	1420.88	1603.47	1714.46	1958.31	1538.16	1460.52
ENSG00000162804.14	SNED1	29.1228	-0.556987	0.319363	-1.74406	0.0811492	1.91433	32.5883	20.2834	36.0037	26.371	34.4487	33.6989	47.4173	31.7518	25.7703	12.8192	23.8712	5.71491	33.3082	43.6727
ENSG00000188153.14	COL4A5	4.3019	1.55889	0.893986	1.74375	0.0812033	1.91365	2.6423	4.60987	1.16141	2.02854	0	13.0447	11.2898	3.07275	0	4.27306	1.70509	10.4773	2.56217	3.35944
ENSG00000166741.8	NNMT	45.8986	1.31279	0.752931	1.74358	0.0812323	1.91239	13.2115	74.68	45.295	29.4138	23.2761	42.3954	65.4811	48.1398	0	36.321	13.6407	143.825	64.9083	41.993
ENSG00000203727.4	SAMD5	2.57395	2.14762	1.23226	1.74283	0.0813637	1.91354	1.76153	0	0	8.11416	0	2.17412	0	12.291	2.34276	3.2048	0	1.90497	2.56217	1.67972
ENSG00000184014.8	DENND5A	3107.54	-0.216614	0.124336	-1.74216	0.0814801	1.91433	2850.16	2509.62	2084.73	2294.28	5401.93	4124.31	4429	4210.69	3503.6	2637.55	2571.27	1530.64	2543.38	2814.37
ENSG00000112379.9	ARFGEF3	11.6322	1.07954	0.61971	1.74201	0.0815072	1.91302	2.6423	2.76592	10.4527	26.371	0	6.52237	6.7739	2.0485	1.17138	26.7066	6.82034	10.4773	28.1839	31.9147
ENSG00000204498.11	NFKBIL1	443.087	0.265878	0.152634	1.74193	0.0815198	1.91138	504.678	500.632	430.883	409.765	340.763	343.511	338.695	405.603	353.757	416.624	420.304	917.243	366.39	454.365
ENSG00000275131.3	AC241952.1	444.894	-0.361661	0.207631	-1.74185	0.0815349	1.9098	380.491	463.753	318.226	433.093	722.491	457.653	592.716	489.592	583.347	303.387	475.719	164.78	407.385	435.888
ENSG00000247373.3	TMED2-DT	106.648	-0.336627	0.193304	-1.74144	0.0816066	1.90955	150.611	82.0558	147.499	88.2415	126.622	107.619	112.898	99.3523	89.0248	56.6181	85.2543	114.298	121.276	111.701
ENSG00000288302.1	AL132709.8	1.76965	-1.99483	1.14581	-1.74097	0.0816887	1.90954	2.6423	0.921975	2.32282	0	4.65523	1.08706	3.38695	1.02425	0	1.06827	3.41017	0	3.41623	0.839861
ENSG00000272696.1	AL359091.3	7.05733	-1.02955	0.591476	-1.74065	0.0817448	1.90892	7.04612	2.76592	10.4527	5.07135	11.1725	2.17412	6.7739	14.3395	5.8569	1.06827	13.6407	5.71491	7.68651	5.03916
ENSG00000126062.4	TMEM115	1393.17	0.267212	0.153697	1.73856	0.0821117	1.91555	1486.73	1749.91	1478.47	1406.79	1409.6	1368.61	1502.68	1296.7	684.085	1458.18	1300.98	2091.66	1053.05	1216.96
ENSG00000170390.16	DCLK2	132.65	0.408929	0.235231	1.73841	0.0821379	1.91423	215.787	319.003	189.31	223.139	7.44836	31.5248	2.25797	10.2425	77.311	68.369	199.495	162.875	158.855	191.488
ENSG00000172167.8	MTBP	53.5295	-0.36972	0.212742	-1.73788	0.0822321	1.9145	48.4421	39.6449	58.0705	60.8562	70.7595	58.7013	62.0941	48.1398	67.94	49.1402	53.7102	41.9093	58.9299	31.0748
ENSG00000261218.5	AC099524.1	9.45909	-1.01704	0.585223	-1.73787	0.0822335	1.91261	1.76153	3.6879	9.29128	8.11416	17.6899	2.17412	4.51594	5.12125	18.7421	2.13653	22.1661	20.0022	13.6649	3.35944
ENSG00000085563.15	ABCB1	121.687	0.41375	0.238128	1.73752	0.0822963	1.91215	99.5265	153.048	175.373	244.439	5.58627	8.69649	1.12898	7.16975	138.223	279.886	130.439	100.011	189.601	170.492
ENSG00000235173.7	HGH1	836.501	0.220849	0.127137	1.7371	0.0823695	1.91193	885.169	1011.41	931.45	972.685	460.868	523.964	461.754	477.301	660.658	1093.9	983.835	1405.87	980.457	861.697
ENSG00000122254.7	HS3ST2	3534.1	0.212228	0.122178	1.73704	0.0823793	1.91024	4291.09	4131.37	3982.47	3628.04	6049	6591.94	7214.21	7108.3	1229.95	1637.65	908.811	1340.15	535.494	828.942
ENSG00000113361.13	CDH6	8.86892	1.20339	0.692898	1.73675	0.0824321	1.90955	0.880765	20.2834	30.1966	18.2569	0	6.52237	1.12898	1.02425	4.68552	19.2288	6.82034	6.66739	4.27028	4.1993
ENSG00000275318.1	AL136981.2	6.96489	-1.18114	0.680351	-1.73607	0.082552	1.91042	10.5692	2.76592	4.64564	7.09989	12.1036	0	6.7739	10.2425	10.5424	1.06827	7.67289	2.85745	10.2487	10.9182
ENSG00000205838.14	TTC23L	3.05291	-1.79007	1.03115	-1.73598	0.0825665	1.90885	2.6423	2.76592	1.16141	1.01427	8.37941	1.08706	10.1609	6.1455	0	0	5.9678	0	3.41623	0
ENSG00000177954.14	RPS27	18312.8	0.23313	0.134304	1.73584	0.0825923	1.90754	19400.6	19175.2	18238.8	17776.1	15266.4	19084.4	14917.3	17996.1	15367.3	14915.1	17496.7	35872.5	14807.6	16064.9
ENSG00000092470.12	WDR76	50.2841	-0.412709	0.237791	-1.7356	0.0826353	1.90663	28.1845	19.3615	40.6493	30.4281	105.208	68.4849	85.8028	108.571	64.4259	50.2085	24.7237	14.2873	39.2866	24.356
ENSG00000235888.3	AF064858.1	39.9108	-0.531331	0.306169	-1.73542	0.0826667	1.90545	35.2306	23.9713	29.0352	37.528	54.0006	14.1318	47.4173	30.7275	65.5972	26.7066	48.595	61.9115	45.265	38.6336
ENSG00000188603.22	CLN3	266.839	-0.253551	0.146185	-1.73446	0.0828373	1.90748	348.783	259.997	356.553	248.496	327.728	213.064	281.117	310.348	248.332	221.131	254.058	190.497	218.639	256.997
ENSG00000257509.1	AC073487.1	5.15082	-1.35088	0.778926	-1.73429	0.0828665	1.90626	14.973	0.921975	9.29128	10.1427	2.79314	0	7.90289	6.1455	1.17138	0	2.55763	0.952485	8.54057	6.71888
ENSG00000198130.16	HIBCH	393.159	0.208787	0.120407	1.73401	0.082917	1.90553	351.425	408.435	346.1	445.265	284.9	369.601	304.826	321.615	372.499	515.972	474.866	525.772	415.926	367.019
ENSG00000210082.2	MT-RNR2	376498	0.151047	0.0871108	1.73396	0.0829248	1.90382	376225	475850	489226	478200	282749	331138	273006	288005	353133	381469	377174	467158	345644	352000
ENSG00000003989.18	SLC7A2	128.108	0.269237	0.155288	1.73379	0.0829548	1.90262	73.1035	74.68	112.657	143.012	210.416	246.763	171.606	231.481	79.6538	77.9834	69.056	79.0562	88.8219	135.218
ENSG00000254718.6	AL157756.1	18.8125	0.625207	0.36065	1.73356	0.0829967	1.90169	9.68842	23.9713	17.4211	21.2997	5.58627	13.0447	9.03187	8.194	17.5707	16.024	28.9865	41.9093	15.373	35.2741
ENSG00000140937.14	CDH11	68.9074	1.28141	0.739218	1.73347	0.0830123	1.90017	17.6153	118.013	27.8738	43.6136	37.2418	73.9202	128.704	75.7945	0	60.8911	28.1339	99.0584	163.979	89.8651
ENSG00000135218.19	CD36	17772.7	0.223221	0.128861	1.73225	0.0832287	1.90324	17275.3	22908.3	26146.8	25291.8	6283.63	9363.95	10101	11288.3	16627.7	27320.9	19560.7	16434.2	20074.6	20139.9
ENSG00000181029.9	TRAPPC5	56.4558	0.413219	0.238644	1.73153	0.0833576	1.90431	63.4151	73.758	73.1688	48.685	43.7591	64.1366	58.7072	70.6733	24.599	54.4816	42.6272	74.2938	39.2866	58.7902
ENSG00000285676.1	AL158212.5	17.1595	-0.740625	0.427735	-1.7315	0.0833619	1.90253	10.5692	8.29777	19.744	17.2426	30.7245	10.8706	19.1927	27.6548	17.5707	9.61439	8.52543	0	35.8704	24.356
ENSG00000269893.8	SNHG8	607.25	0.252257	0.145707	1.73126	0.0834057	1.90165	684.355	671.198	564.445	559.877	320.28	530.486	371.436	428.137	503.693	691.168	731.482	1197.27	685.808	561.867
ENSG00000277342.1	AC048344.4	1.96871	-2.1912	1.26613	-1.73062	0.0835187	1.90235	0	0	2.32282	3.04281	1.86209	1.08706	1.12898	0	9.37103	1.06827	4.26272	0	3.41623	0
ENSG00000155393.13	HEATR3	987.604	0.179483	0.103734	1.73022	0.0835915	1.90214	960.915	1019.7	1095.21	1091.35	761.595	893.564	736.097	861.394	898.448	1257.35	1012.82	1244.9	1017.18	975.918
ENSG00000275339.1	Z99129.1	3.14062	-1.7105	0.988628	-1.73017	0.0835993	1.90045	2.6423	0	2.32282	0	8.37941	4.34824	2.25797	9.21825	3.51414	1.06827	1.70509	0	6.83245	1.67972
ENSG00000131469.15	RPL27	8200.03	0.24434	0.14123	1.73009	0.083614	1.89891	8752.16	8708.98	8976.53	7998.54	6178.42	8119.26	6680.2	7363.33	6243.45	7160.58	8012.2	17226.6	6534.39	6845.7
ENSG00000261652.3	C15orf65	4.97541	-1.14125	0.659849	-1.72956	0.0837089	1.89921	7.92689	1.84395	4.64564	3.04281	2.79314	3.26118	5.64492	1.02425	10.5424	4.27306	8.52543	7.61988	6.83245	1.67972
ENSG00000104880.18	ARHGEF18	955.444	0.202835	0.117298	1.72923	0.0837679	1.89868	1046.35	1016.02	953.517	921.972	960.839	1104.45	1122.21	1131.8	586.861	767.015	864.479	1370.63	698.618	831.462
ENSG00000168481.9	LGI3	1.95824	2.03307	1.17579	1.72911	0.0837889	1.8973	1.76153	4.60987	2.32282	7.09989	0	2.17412	0	0	0	3.2048	1.70509	2.85745	0	1.67972
ENSG00000156467.10	UQCRB	4474.27	0.222588	0.128732	1.72908	0.0837947	1.89558	4277	4564.7	4441.23	4355.28	3834.05	4561.31	4161.43	4347.94	3347.8	4130.98	4355.64	8430.44	4005.53	3826.4
ENSG00000224578.5	HNRNPA1P48	53.6547	0.354134	0.204819	1.72901	0.0838074	1.89401	41.396	45.1768	30.1966	45.6422	61.449	82.6167	59.8361	67.6005	39.8269	50.2085	62.2356	76.1988	35.8704	52.9112
ENSG00000243055.1	GK-AS1	133.498	-0.42572	0.246253	-1.72879	0.0838464	1.89305	79.2689	74.68	67.3617	103.456	359.384	220.673	251.763	234.553	124.166	39.5258	69.9085	26.6696	103.341	114.221
ENSG00000167749.11	KLK4	367.146	0.345767	0.200083	1.72812	0.0839675	1.89393	340.856	467.441	559.799	634.933	50.2765	80.4425	114.027	95.2553	230.762	623.867	500.443	704.839	437.277	299.83
ENSG00000228566.2	AC013287.1	10.675	0.928931	0.537648	1.72777	0.0840298	1.89349	7.04612	10.1417	25.551	15.2141	0.931046	3.26118	0	4.097	5.8569	24.5701	14.4932	24.7646	5.12434	8.39861
ENSG00000198429.10	ZNF69	81.2101	0.376515	0.217932	1.72767	0.0840475	1.89205	55.4882	129.076	85.9443	117.655	27.9314	36.9601	41.7724	71.6975	73.7969	73.7103	106.568	117.156	109.319	89.8651
ENSG00000272449.2	AL139246.5	85.4367	0.398465	0.23066	1.7275	0.0840784	1.89091	138.28	107.871	87.1057	95.3414	94.9666	101.097	88.0607	101.401	35.1414	51.2768	54.5628	151.445	32.4542	57.1105
ENSG00000213186.8	TRIM59	50.3682	-0.382012	0.221143	-1.72744	0.0840888	1.8893	38.7537	33.1911	52.2634	32.4566	77.2768	57.6142	60.9651	58.3823	45.6838	47.0037	61.3831	33.337	61.4921	45.3525
ENSG00000011009.11	LYPLA2	2074.66	0.276071	0.159848	1.72709	0.0841519	1.88889	2514.58	2492.1	2884.94	2148.22	1569.74	2042.59	1690.09	1835.46	1050.73	2194.22	1960	3328.93	1632.96	1700.72
ENSG00000165060.15	FXN	97.8423	0.319764	0.185151	1.72704	0.0841607	1.88726	71.342	92.1975	76.653	105.484	40.035	50.0048	53.0622	85.0128	117.138	147.421	133.849	192.402	117.006	88.1854
ENSG00000264522.6	OTUD7B	298.147	-0.219922	0.127341	-1.72703	0.0841624	1.88547	269.514	247.089	265.963	242.411	344.487	278.288	328.534	267.329	317.444	346.118	288.16	184.782	420.196	373.738
ENSG00000164953.16	TMEM67	46.3066	-0.427707	0.247668	-1.72694	0.084179	1.88401	45.7998	23.0494	29.0352	40.5708	73.5526	43.4824	46.2883	33.8003	70.2828	69.4373	50.3	28.5745	53.8056	40.3133
ENSG00000267565.1	AC011477.2	15.4624	-0.643449	0.372672	-1.72658	0.0842427	1.88362	21.1384	16.5955	22.0668	17.2426	6.51732	4.34824	10.1609	8.194	23.4276	16.024	25.5763	9.52485	23.0595	12.5979
ENSG00000269967.1	AL136115.2	5.45939	-1.12398	0.651056	-1.7264	0.0842756	1.88254	7.04612	2.76592	5.80705	4.05708	14.8967	2.17412	10.1609	5.12125	7.02828	1.06827	2.55763	1.90497	5.12434	6.71888
ENSG00000054277.14	OPN3	98.5907	-0.310728	0.180032	-1.72596	0.0843541	1.88247	64.2959	73.758	90.5899	75.056	210.416	147.84	199.83	154.662	97.2245	67.3007	61.3831	37.1469	49.5353	51.2315
ENSG00000166448.15	TMEM130	1.84573	2.17146	1.25837	1.72562	0.0844159	1.88204	1.76153	0.921975	0	5.07135	0.931046	1.08706	0	2.0485	0	4.27306	0	3.80994	3.41623	2.51958
ENSG00000213714.1	FAM209B	11.3057	0.824967	0.47812	1.72544	0.0844485	1.88095	6.16536	6.45382	8.12987	8.11416	2.79314	20.6542	14.6768	13.3153	4.68552	12.8192	11.0831	25.7171	9.39462	14.2776
ENSG00000267882.2	AL031666.2	3.6936	-1.51763	0.879568	-1.72543	0.0844503	1.87918	7.92689	0	4.64564	4.05708	8.37941	4.34824	4.51594	6.1455	2.34276	0	1.70509	0	5.12434	2.51958
ENSG00000173811.11	CCDC13-AS1	3.78143	-1.46769	0.850702	-1.72526	0.0844798	1.87803	7.92689	2.76592	5.80705	2.02854	9.31046	0	4.51594	3.07275	7.02828	0	1.70509	2.85745	2.56217	3.35944
ENSG00000286460.1	AC006538.4	2.91527	1.76828	1.02496	1.72522	0.0844871	1.87639	4.40383	11.9857	1.16141	6.08562	1.86209	1.08706	0	3.07275	0	4.27306	3.41017	0.952485	0	2.51958
ENSG00000221971.3	TTC4P1	64.2895	-0.523877	0.303699	-1.72499	0.08453	1.87554	54.6074	57.1624	39.4879	50.7135	91.2425	86.9649	107.253	110.619	92.539	28.8432	63.9407	12.3823	59.784	44.5126
ENSG00000168878.19	SFTPB	2.23547	-1.98007	1.14802	-1.72477	0.0845681	1.87459	5.28459	0.921975	5.80705	0	4.65523	0	2.25797	1.02425	2.34276	0	0.852543	4.76242	1.70811	1.67972
ENSG00000226086.5	EIF3LP3	3.92694	-1.37848	0.799311	-1.72459	0.0846023	1.87356	4.40383	1.84395	1.16141	4.05708	8.37941	2.17412	2.25797	2.0485	11.7138	2.13653	7.67289	2.85745	4.27028	0
ENSG00000185885.16	IFITM1	30.9255	0.705664	0.409189	1.72454	0.0846099	1.87193	20.2576	10.1417	0	6.08562	23.2761	44.5695	45.1594	23.5578	9.37103	25.6384	29.839	96.201	35.8704	62.9895
ENSG00000258538.5	AL133279.1	36.1307	0.494492	0.286797	1.72419	0.0846739	1.87156	25.5422	50.7086	20.9054	19.2711	20.483	21.7412	33.8695	31.7518	50.3693	67.3007	30.6915	86.6761	19.6433	26.8755
ENSG00000158481.13	CD1C	125.056	0.414159	0.240226	1.72404	0.0847002	1.87035	88.9573	97.7293	171.889	141.998	5.58627	13.0447	14.6768	18.4365	94.8817	299.114	212.283	240.026	167.395	184.769
ENSG00000073803.14	MAP3K13	275.22	0.251448	0.145869	1.7238	0.0847442	1.86954	184.08	295.954	238.089	281.967	206.692	265.243	191.927	298.057	404.126	342.913	281.339	302.89	280.131	279.674
ENSG00000234478.1	ACBD3-AS1	2.61592	1.87791	1.08966	1.72339	0.0848176	1.86938	4.40383	2.76592	2.32282	5.07135	0	3.26118	0	9.21825	3.51414	4.27306	0	0.952485	0	0.839861
ENSG00000241680.1	RPL31P49	7.77082	-0.986857	0.573046	-1.72212	0.0850472	1.87266	7.92689	1.84395	12.7755	3.04281	8.37941	5.43531	2.25797	0	18.7421	18.1605	8.52543	4.76242	8.54057	8.39861
ENSG00000203760.9	CENPW	82.1199	0.401218	0.233026	1.72177	0.0851109	1.87228	88.0765	106.949	113.818	83.1702	52.1385	82.6167	73.3839	55.3095	63.2545	97.2122	67.3509	144.778	40.9947	80.6266
ENSG00000267426.5	AC087289.3	2.01239	-2.12195	1.23248	-1.72168	0.0851268	1.87085	1.76153	2.76592	5.80705	1.01427	2.79314	0	0	0	4.68552	0	3.41017	0	3.41623	2.51958
ENSG00000135437.10	RDH5	15.4315	-0.658354	0.382427	-1.72151	0.0851576	1.86975	13.2115	5.53185	13.9369	19.2711	24.2072	14.1318	24.8376	11.2668	11.7138	7.47786	13.6407	7.61988	29.0379	20.1567
ENSG00000183773.15	AIFM3	98.2947	0.321827	0.186966	1.72131	0.0851949	1.8688	107.453	141.984	114.98	104.47	88.4493	97.8355	83.5448	83.9885	50.3693	70.5055	80.9916	162.875	83.6976	104.983
ENSG00000189129.14	PLAC9	35.7893	0.531518	0.308909	1.72063	0.0853182	1.86973	37.8729	53.4745	61.5547	38.5423	17.6899	36.9601	20.3217	22.5335	15.2279	39.5258	25.5763	65.7214	32.4542	33.5944
ENSG00000242516.2	LINC00960	31.2996	-0.545959	0.317342	-1.72041	0.0853582	1.86884	21.1384	14.7516	40.6493	26.371	55.8627	34.786	45.1594	34.8245	38.6555	29.9114	40.0695	9.52485	17.9352	28.5553
ENSG00000241923.2	RPL14P3	4.15619	-1.28329	0.746095	-1.72	0.0854316	1.86867	5.28459	1.84395	6.96846	3.04281	4.65523	3.26118	4.51594	1.02425	7.02828	0	2.55763	1.90497	8.54057	7.55874
ENSG00000205358.4	MT1H	16.2313	0.812669	0.472561	1.71971	0.0854848	1.86807	15.8538	23.9713	47.6178	25.3568	0	3.26118	2.25797	5.12125	4.68552	23.5018	16.1983	24.7646	12.8109	21.8364
ENSG00000276698.1	AL136295.6	18.4429	-0.598834	0.348357	-1.71903	0.0856098	1.86904	20.2576	17.5175	44.1336	17.2426	24.2072	18.48	22.5797	12.291	16.3993	8.54613	11.0831	12.3823	19.6433	13.4378
ENSG00000013725.14	CD6	222.02	0.251113	0.14609	1.71889	0.0856336	1.8678	288.891	331.911	240.412	237.339	153.623	192.41	143.381	249.917	155.793	218.994	219.956	234.311	227.179	214.164
ENSG00000006047.13	YBX2	3.35063	1.57522	0.916453	1.71882	0.085647	1.86633	5.28459	1.84395	0	3.04281	2.79314	7.60943	4.51594	6.1455	0	2.13653	2.55763	7.61988	0	3.35944
ENSG00000212240.1	RNU6-930P	3.93205	-1.52492	0.887271	-1.71867	0.0856752	1.86519	5.28459	0.921975	15.0983	2.02854	4.65523	2.17412	1.12898	1.02425	14.0566	0	2.55763	1.90497	0.854057	3.35944
ENSG00000183549.10	ACSM5	780.651	0.245989	0.143145	1.71846	0.0857129	1.86426	964.438	1299.06	1049.91	1191.77	342.625	637.018	439.175	467.058	706.342	551.225	731.482	745.796	760.11	1043.11
ENSG00000109689.18	STIM2	463.582	-0.194369	0.113115	-1.71833	0.0857358	1.863	425.41	354.96	397.202	389.48	575.386	583.752	527.235	521.343	534.149	419.828	466.341	331.465	521.829	441.767
ENSG00000214784.4	RPS3AP21	10.7277	0.79032	0.460146	1.71754	0.0858805	1.8644	9.68842	13.8296	3.48423	11.157	6.51732	18.48	5.64492	16.388	14.0566	10.6827	5.9678	11.4298	11.1027	11.758
ENSG00000237651.6	C2orf74	9.4851	-0.884762	0.515143	-1.71751	0.0858864	1.86278	19.3768	3.6879	9.29128	2.02854	13.9657	10.8706	18.0637	12.291	1.17138	2.13653	13.6407	7.61988	10.2487	8.39861
ENSG00000149273.15	RPS3	19110.8	0.241772	0.140779	1.71739	0.0859078	1.8615	19358.3	19790.2	19390.9	17642.2	15677.9	20795.5	17501.5	19095.1	15150.6	15467.4	17766.1	38387	14976.7	16552
ENSG00000213997.3	PGAM1P7	7.68301	-1.12881	0.657414	-1.71705	0.0859696	1.86109	11.4499	0	9.29128	8.11416	9.31046	16.3059	4.51594	6.1455	7.02828	1.06827	14.4932	2.85745	11.1027	5.87902
ENSG00000101255.11	TRIB3	60.4796	0.482339	0.281305	1.71465	0.0864101	1.86888	48.4421	49.7866	37.1651	55.7849	56.7938	69.5719	66.61	74.7703	35.1414	164.513	57.1204	44.7668	35.0163	51.2315
ENSG00000100316.16	RPL3	33577	0.212972	0.124209	1.71463	0.086413	1.8672	33797.6	37385.2	34657.6	32968.9	22744.5	30311.6	23993.2	26714.5	32793.9	31794.8	35242.4	64407	31282.4	31984.4
ENSG00000051596.10	THOC3	473.478	0.216014	0.12603	1.71398	0.086532	1.86803	522.294	592.83	488.953	496.992	373.349	460.914	397.402	392.288	367.813	637.755	487.655	540.059	421.904	448.486
ENSG00000205056.8	LINC02397	53.9664	-0.580129	0.338592	-1.71335	0.0866473	1.86877	13.2115	27.6592	13.9369	19.2711	40.035	18.48	44.0304	59.4065	142.908	42.7306	117.651	42.8618	121.276	52.0714
ENSG00000197629.6	MPEG1	3637.65	-0.323902	0.189049	-1.71333	0.0866521	1.86714	2096.22	1324.88	1651.52	2176.62	9344.9	4367.81	8316.09	7179.99	4409.07	2287.16	1874.74	1424.92	1722.63	2750.54
ENSG00000146540.15	C7orf50	1886.78	0.276059	0.161184	1.71269	0.0867687	1.86791	2253.88	2396.21	2601.56	1967.68	1803.44	2220.87	2026.53	1902.03	1046.04	1374.86	1376.86	3176.54	956.543	1311.86
ENSG00000259668.6	AC066613.1	177.761	-0.467797	0.273152	-1.71259	0.0867883	1.86659	108.334	108.793	118.464	127.798	329.59	292.419	302.568	229.432	187.421	119.646	141.522	18.0972	187.892	216.684
ENSG00000269392.1	AC008655.2	3.87048	-1.63474	0.954641	-1.71242	0.0868201	1.86554	3.52306	0.921975	12.7755	0	1.86209	4.34824	6.7739	4.097	1.17138	0	5.11526	7.61988	5.9784	0
ENSG00000250790.4	AC127070.2	5.26929	1.08776	0.635382	1.71198	0.0868997	1.86552	2.6423	6.45382	2.32282	10.1427	3.72418	8.69649	2.25797	9.21825	2.34276	1.06827	5.9678	10.4773	3.41623	5.03916
ENSG00000226453.2	LINC02542	8.1904	-1.00041	0.584425	-1.71178	0.086937	1.86459	4.40383	8.29777	9.29128	11.157	11.1725	4.34824	10.1609	2.0485	9.37103	8.54613	8.52543	0.952485	21.3514	5.03916
ENSG00000241343.10	RPL36A	57.3829	0.365796	0.213706	1.71168	0.0869555	1.86326	53.7267	69.1481	44.1336	80.1274	52.1385	46.7436	38.3854	44.0428	53.8834	57.6863	65.6458	103.821	39.2866	54.5909
ENSG00000260874.5	AC106820.5	1.77562	-2.408	1.40716	-1.71125	0.0870358	1.86326	2.6423	2.76592	11.6141	0	1.86209	0	2.25797	0	1.17138	0	1.70509	0	0	0.839861
ENSG00000285746.1	AL450447.1	5.70027	-1.43401	0.838129	-1.71097	0.087087	1.86263	1.76153	0	6.96846	0	8.37941	2.17412	14.6768	9.21825	1.17138	7.47786	5.11526	0	11.1027	11.758
ENSG00000137547.9	MRPL15	983.413	0.195921	0.114509	1.71096	0.0870887	1.86095	995.265	1181.05	1185.8	1198.87	435.729	628.321	503.527	550.022	1028.47	1444.3	1223.4	1346.81	1080.38	965.84
ENSG00000253214.2	AC079209.1	39.0179	0.495226	0.289448	1.71093	0.0870939	1.85934	29.946	59.0064	39.4879	39.5565	41.897	72.8331	29.3536	45.067	38.6555	21.3653	18.7559	48.5767	26.4758	35.2741
ENSG00000198242.14	RPL23A	895.825	0.237591	0.138875	1.71082	0.0871147	1.85807	789.166	945.946	811.825	698.832	703.87	987.052	804.965	946.407	858.621	924.05	853.396	1584.93	846.37	786.109
ENSG00000227200.1	AL162724.1	8.89539	-1.16284	0.679739	-1.71071	0.0871346	1.85678	8.80765	7.3758	18.5826	16.2283	9.31046	5.43531	11.2898	5.12125	5.8569	0	23.0187	0	4.27028	9.23847
ENSG00000250878.3	METTL21EP	6.11822	-1.14745	0.670979	-1.71011	0.0872462	1.85745	6.16536	0.921975	10.4527	8.11416	3.72418	10.8706	11.2898	1.02425	5.8569	3.2048	5.11526	1.90497	12.8109	4.1993
ENSG00000237415.2	NRBF2P3	4.1278	-1.43277	0.837871	-1.71001	0.0872645	1.85614	5.28459	4.60987	1.16141	3.04281	5.58627	0	5.64492	6.1455	12.8852	3.2048	5.9678	0	3.41623	0.839861
ENSG00000035720.8	STAP1	2.20833	2.15912	1.26334	1.70905	0.0874409	1.85818	0	0	0	2.02854	6.51732	1.08706	1.12898	5.12125	0	2.13653	0.852543	9.52485	0	2.51958
ENSG00000261342.1	AC006538.1	26.5029	0.580258	0.339737	1.70796	0.0876436	1.86078	28.1845	24.8933	25.551	24.3425	33.5176	33.6989	24.8376	53.261	8.19965	19.2288	13.6407	49.5292	14.519	17.6371
ENSG00000272316.1	AL021368.2	124.386	0.311583	0.182433	1.70793	0.0876487	1.85918	176.153	147.516	137.046	203.868	91.2425	138.057	95.9636	117.789	108.938	95.0756	75.0238	138.11	97.3625	119.26
ENSG00000198796.7	ALPK2	7.8555	1.11828	0.654882	1.70761	0.0877088	1.85875	1.76153	4.60987	0	5.07135	17.6899	19.5671	13.5478	6.1455	1.17138	8.54613	1.70509	12.3823	8.54057	9.23847
ENSG00000228808.1	HMGB3P4	4.33556	-1.561	0.914176	-1.70754	0.0877209	1.85731	3.52306	0.921975	6.96846	5.07135	0	7.60943	4.51594	2.0485	9.37103	1.06827	8.52543	0	9.39462	1.67972
ENSG00000204315.4	FKBPL	177.605	0.312749	0.183206	1.70709	0.0878054	1.8574	171.749	221.274	182.341	164.312	121.967	173.93	174.992	139.298	140.566	184.81	156.015	350.514	141.773	162.933
ENSG00000138606.19	SHF	67.4719	0.387002	0.226732	1.70687	0.0878458	1.85655	61.6536	82.9777	80.1372	83.1702	58.6559	57.6142	91.4477	78.8673	50.3693	64.0959	40.0695	93.3435	35.0163	67.1888
ENSG00000171115.4	GIMAP8	1069.12	-0.249099	0.145972	-1.70649	0.0879169	1.85636	632.389	427.796	605.094	726.218	1447.78	971.833	1657.35	1248.56	1566.13	1147.32	1139	842.949	1085.51	1469.76
ENSG00000255165.1	AC134775.1	4.6172	-1.32636	0.777711	-1.70547	0.0881072	1.85869	6.16536	1.84395	2.32282	3.04281	6.51732	3.26118	6.7739	0	7.02828	10.6827	4.26272	0	8.54057	4.1993
ENSG00000125356.7	NDUFA1	1155.52	0.299916	0.175979	1.70428	0.0883296	1.86168	1508.75	1384.81	1350.72	1246.54	1073.5	1307.73	1326.56	1128.72	443.953	843.93	927.567	2231.67	668.726	734.038
ENSG00000239332.6	LINC01119	8.23783	-1.17062	0.687079	-1.70376	0.0884261	1.86202	4.40383	4.60987	8.12987	1.01427	5.58627	20.6542	12.4188	3.07275	21.0848	1.06827	11.0831	1.90497	8.54057	11.758
ENSG00000197375.13	SLC22A5	288.625	-0.231306	0.135769	-1.70368	0.0884416	1.86065	159.419	158.58	182.341	145.041	609.835	419.606	531.751	487.543	260.046	201.902	213.988	155.255	239.136	276.314
ENSG00000076554.15	TPD52	131.154	-0.28935	0.169839	-1.70367	0.0884427	1.85898	129.472	63.6163	104.527	96.3557	101.484	95.6614	149.026	138.274	262.389	183.742	160.278	143.825	105.049	102.463
ENSG00000171530.15	TBCA	1374.4	0.209718	0.123102	1.70362	0.0884529	1.85751	1331.72	1461.33	1464.54	1224.22	1390.98	1519.71	1315.27	1459.56	899.619	1331.06	1336.79	2081.18	1165.79	1259.79
ENSG00000230534.6	AL392046.1	1.86215	2.16471	1.27073	1.70352	0.08847	1.85618	0.880765	1.84395	1.16141	4.05708	0	4.34824	1.12898	3.07275	0	3.2048	0	3.80994	2.56217	0
ENSG00000121807.6	CCR2	10.2881	-0.945312	0.55496	-1.70339	0.0884954	1.85504	1.76153	6.45382	5.80705	5.07135	7.44836	2.17412	14.6768	3.07275	14.0566	2.13653	13.6407	6.66739	35.8704	25.1958
ENSG00000185187.13	SIGIRR	655.817	0.255008	0.149713	1.70331	0.0885097	1.85366	760.1	747.722	734.011	648.119	492.523	505.483	475.302	609.429	469.723	559.771	635.997	1360.15	540.618	642.493
ENSG00000130956.14	HABP4	175.982	0.312214	0.183325	1.70306	0.0885571	1.85297	188.484	198.225	220.668	226.182	200.175	201.106	143.381	175.147	85.5107	228.609	145.785	198.117	125.546	126.819
ENSG00000176533.13	GNG7	809.733	0.309551	0.181801	1.70269	0.0886257	1.85273	1277.99	1488.99	880.348	971.671	682.456	1146.85	837.706	1142.04	525.949	272.408	448.438	821.042	333.936	506.436
ENSG00000166033.13	HTRA1	4716.05	0.333577	0.195973	1.70216	0.0887255	1.85315	5409.66	6120.99	5372.68	3726.43	109.863	234.805	194.185	316.493	5239.58	11577.9	7871.53	10205.9	5747.8	3896.95
ENSG00000232629.9	HLA-DQB2	38.6905	0.577465	0.339273	1.70206	0.0887434	1.85185	32.5883	56.2405	52.2634	32.4566	43.7591	81.5296	51.9333	113.692	10.5424	3.2048	7.67289	22.8596	10.2487	22.6762
ENSG00000268529.1	CYP2T3P	5.769	1.09957	0.646228	1.70152	0.0888461	1.85232	1.76153	14.7516	5.80705	13.1855	1.86209	3.26118	1.12898	6.1455	4.68552	3.2048	2.55763	3.80994	7.68651	10.9182
ENSG00000211584.14	SLC48A1	1021.32	0.187524	0.110217	1.7014	0.0888683	1.85112	1089.51	1312.89	1196.25	1094.4	973.874	928.35	1029.63	1188.13	663.001	950.756	910.516	1164.89	847.224	949.042
ENSG00000276839.1	Metazoa_SRP	3.86694	1.89005	1.11094	1.7013	0.0888859	1.84982	0	3.6879	2.32282	10.1427	4.65523	0	0	9.21825	12.8852	2.13653	0	5.71491	0.854057	2.51958
ENSG00000204262.14	COL5A2	240.055	0.719252	0.422804	1.70115	0.0889152	1.84877	56.369	402.903	130.078	133.884	149.898	197.845	324.018	210.996	85.5107	240.36	122.766	316.225	538.91	451.005
ENSG00000142541.18	RPL13A	36697.1	0.238029	0.139964	1.70064	0.0890108	1.84909	34655.5	37369.5	33887.6	30889.6	23110.4	32218.3	26198.1	28928.9	37398.6	37912.7	38879.4	81655.6	35352.8	35301.9
ENSG00000198553.9	KCNRG	9.08226	-0.9138	0.537356	-1.70055	0.0890281	1.84779	17.6153	5.53185	13.9369	3.04281	8.37941	3.26118	11.2898	2.0485	8.19965	10.6827	11.0831	14.2873	9.39462	8.39861
ENSG00000106803.10	SEC61B	1451.73	0.219011	0.12879	1.70053	0.089032	1.84622	1548.39	1633.74	1675.91	1548.79	1030.67	1324.04	1189.95	1230.12	1099.93	1491.3	1442.5	2525.99	1328.91	1253.91
ENSG00000178201.4	VN1R1	23.2687	-0.630442	0.370745	-1.70047	0.0890417	1.84477	26.423	7.3758	33.6809	22.3139	22.3451	16.3059	27.0956	17.4123	35.1414	8.54613	19.6085	28.5745	28.1839	32.7546
ENSG00000065978.19	YBX1	20705	0.19145	0.112616	1.70002	0.0891268	1.84488	24515.2	27329.2	26482.5	25372	15786.8	18468.1	16512.5	16924.7	14044.8	24033.8	21254.7	23307.3	17406.5	18431.6
ENSG00000100979.15	PLTP	21047.5	0.186191	0.109548	1.69963	0.0892006	1.84475	15161.5	18574.1	22632.4	20364.5	20038.9	20999.8	20018	19065.4	20159.4	22937.8	20623.9	30069.9	18715.8	25303.3
ENSG00000100292.18	HMOX1	25800.9	0.179656	0.105708	1.69954	0.0892166	1.84344	33649.6	36629.1	36157	30543.7	18610.7	22428.2	22720.8	25434.2	19180.2	20520.3	21156.7	30560.5	19419.5	24201.4
ENSG00000171813.14	PWWP2B	701.348	0.238051	0.140112	1.699	0.0893189	1.84391	825.277	933.961	851.313	751.574	539.075	651.15	645.779	645.278	365.47	554.43	643.67	1159.17	635.418	617.297
ENSG00000262619.2	LINC00621	3.12869	-1.83478	1.07994	-1.69897	0.0893241	1.84237	4.40383	0	0	0	3.72418	0	3.38695	0	9.37103	3.2048	0.852543	1.90497	9.39462	7.55874
ENSG00000135736.6	CCDC102A	98.1091	-0.452279	0.266227	-1.69885	0.0893473	1.84121	90.7188	52.5526	72.0074	78.0988	6.51732	0	22.5797	10.2425	171.021	92.9391	151.753	263.838	209.244	152.015
ENSG00000086300.16	SNX10	1087.98	-0.239329	0.140904	-1.69852	0.0894095	1.84085	707.254	749.566	973.261	878.358	1836.02	1010.97	1410.1	1083.66	1152.64	1407.97	1103.19	753.415	1123.08	1042.27
ENSG00000254649.1	AP003086.2	2.4728	-1.82991	1.07752	-1.69826	0.0894585	1.84022	5.28459	4.60987	1.16141	1.01427	2.79314	1.08706	4.51594	0	7.02828	0	1.70509	2.85745	2.56217	0
ENSG00000023572.10	GLRX2	528.074	0.182545	0.107503	1.69804	0.0895006	1.83945	430.694	528.292	541.217	616.676	490.661	592.448	427.885	446.573	497.836	624.935	525.166	635.307	543.18	492.158
ENSG00000141096.6	DPEP3	14.3912	-0.909927	0.535878	-1.69801	0.0895058	1.83793	6.16536	15.6736	36.0037	7.09989	6.51732	9.78355	14.6768	22.5335	22.2562	4.27306	15.3458	2.85745	29.892	8.39861
ENSG00000275997.1	AC016292.2	2.12899	2.19517	1.29285	1.69794	0.0895199	1.83659	4.40383	0	3.48423	5.07135	0	5.43531	0	1.02425	0	3.2048	0.852543	3.80994	0	2.51958
ENSG00000172348.15	RCAN2	6.25203	1.04695	0.61671	1.69763	0.0895767	1.83612	1.76153	10.1417	4.64564	8.11416	4.65523	4.34824	0	6.1455	9.37103	11.7509	5.9678	10.4773	4.27028	5.87902
ENSG00000248019.3	FAM13A-AS1	180.757	-0.30594	0.180223	-1.69756	0.0895901	1.83477	162.942	115.247	156.79	147.069	222.52	213.064	213.378	245.82	249.504	106.827	167.951	116.203	206.682	206.606
ENSG00000250903.9	GMDS-DT	136.508	-0.283499	0.167015	-1.69744	0.0896132	1.83362	125.949	112.481	155.629	181.554	129.415	121.751	127.575	119.837	152.279	102.554	180.739	109.536	174.228	117.58
ENSG00000241112.1	RPL29P14	1.85488	-2.18703	1.28885	-1.69688	0.0897186	1.83416	4.40383	0	6.96846	2.02854	0	0	0	0	4.68552	1.06827	2.55763	0	3.41623	0.839861
ENSG00000143947.14	RPS27A	10619.8	0.228116	0.134543	1.69549	0.0899824	1.83793	11390.1	10816.6	10955.6	10223.8	8126.17	11084.8	9307.34	10334.7	8968.08	9602.64	10231.4	20397.5	8343.28	8895.8
ENSG00000167554.15	ZNF610	46.9698	0.527804	0.311304	1.69546	0.0899877	1.83642	31.7075	63.6163	94.0742	84.1844	5.58627	26.0895	16.9348	22.5335	30.4559	80.1199	57.1204	40.9568	53.8056	50.3916
ENSG00000279483.2	AC090498.1	21.1533	0.651669	0.384593	1.69444	0.0901824	1.83877	21.1384	23.0494	16.2597	20.2854	22.3451	42.3954	28.2246	33.8003	0	13.8875	17.0509	31.432	14.519	11.758
ENSG00000221983.8	UBA52	13899.9	0.249513	0.14733	1.69356	0.0903481	1.84052	14317.7	15232.9	15082.1	13339.7	9998.5	12503.4	11248.1	11926.4	10004.8	11822.5	13365.3	30836.7	12420.5	12499.6
ENSG00000237491.10	LINC01409	77.9396	-0.434208	0.256425	-1.69331	0.090396	1.83988	107.453	51.6306	78.9758	79.1131	91.2425	91.3131	88.0607	89.1098	57.3976	57.6863	79.2865	19.0497	107.611	93.2245
ENSG00000274765.1	AC018926.1	8.06919	-0.939113	0.554862	-1.69252	0.0905475	1.84135	18.4961	6.45382	10.4527	8.11416	8.37941	3.26118	7.90289	1.02425	16.3993	5.34133	3.41017	7.61988	9.39462	6.71888
ENSG00000175756.13	AURKAIP1	1766.62	0.319691	0.188933	1.69209	0.0906293	1.84139	2003.74	2143.59	2211.32	1690.79	1255.98	1420.79	1407.84	1307.97	759.054	1779.73	1743.45	4189.98	1406.63	1411.81
ENSG00000237641.1	RPL28P2	3.66787	-1.36808	0.808567	-1.69198	0.0906493	1.84018	5.28459	1.84395	4.64564	2.02854	3.72418	4.34824	11.2898	1.02425	5.8569	5.34133	0.852543	0	4.27028	0.839861
ENSG00000198732.11	SMOC1	60.1161	0.472887	0.279513	1.69183	0.0906793	1.83918	88.9573	222.196	54.5862	85.1987	19.552	17.393	9.03187	23.5578	19.9134	29.9114	56.2678	73.3413	87.9678	53.7511
ENSG00000254536.2	AL360181.3	30.9783	-0.471384	0.278781	-1.69088	0.0908606	1.84124	44.919	27.6592	33.6809	37.528	26.0693	26.0895	33.8695	26.6305	38.6555	19.2288	25.5763	12.3823	46.9731	34.4343
ENSG00000272799.1	AC006238.1	1.95496	2.38527	1.41069	1.69085	0.090865	1.83972	0	0.921975	0	0	0	4.34824	0	5.12125	0	2.13653	2.55763	11.4298	0.854057	0
ENSG00000180229.12	HERC2P3	439.683	-0.327383	0.193632	-1.69075	0.090885	1.83852	411.317	432.406	404.17	427.008	503.696	403.3	475.302	450.67	563.433	396.327	510.673	155.255	498.769	523.233
ENSG00000114115.10	RBP1	270.834	0.316638	0.187283	1.69069	0.0908951	1.83711	379.61	274.749	186.987	199.811	380.798	452.217	374.823	548.998	151.108	154.899	124.471	316.225	105.049	141.936
ENSG00000205593.12	DENND6B	276.743	0.250634	0.148273	1.69036	0.090959	1.8368	258.945	270.139	260.156	287.038	96.8287	152.189	121.93	116.765	201.477	251.042	393.022	660.072	416.78	388.016
ENSG00000130208.9	APOC1	13841	0.307685	0.182049	1.69012	0.0910051	1.83613	10651.1	14150.5	14263.3	10985.6	11798.2	19916	11076.5	10842.7	10048.1	9520.38	12533.2	35093.3	11309.4	11585.9
ENSG00000221821.4	C6orf226	175.605	0.299747	0.177381	1.68984	0.0910579	1.83559	189.365	167.799	183.503	177.497	147.105	204.368	171.606	178.22	80.8252	145.284	159.426	310.51	169.957	173.011
ENSG00000274922.1	AL139384.1	166.863	0.27297	0.161549	1.6897	0.091085	1.83454	119.784	216.664	193.955	170.397	99.6219	128.273	97.0926	110.619	148.765	157.035	180.739	260.981	220.347	231.802
ENSG00000244607.7	CCDC13	7.67733	0.961268	0.568994	1.68942	0.0911398	1.83405	7.04612	11.0637	1.16141	3.04281	12.1036	7.60943	3.38695	4.097	3.51414	9.61439	5.11526	22.8596	4.27028	12.5979
ENSG00000277203.1	F8A1	448.842	0.18545	0.109802	1.68895	0.0912293	1.83426	440.383	504.32	415.785	434.108	327.728	334.815	371.436	450.67	419.354	480.72	529.429	740.081	412.509	422.45
ENSG00000247157.7	LINC01252	62.6438	-0.359197	0.212687	-1.68885	0.0912479	1.83304	60.7728	48.8647	69.6846	56.7991	32.5866	42.3954	73.3839	50.1883	97.2245	51.2768	83.5492	55.2441	81.1354	73.9077
ENSG00000168528.12	SERINC2	1016.31	0.293161	0.1737	1.68775	0.0914597	1.8357	945.061	1084.24	1018.56	859.087	1343.5	1815.39	1713.8	1255.73	405.297	838.589	601.895	1162.03	564.531	620.657
ENSG00000272986.1	AC009570.1	1.48265	2.79335	1.65536	1.68745	0.0915165	1.83525	0	4.60987	0	2.02854	0	8.69649	0	2.0485	0	0	0	0	0.854057	2.51958
ENSG00000279140.1	AL590326.1	14.2834	0.770155	0.456419	1.68738	0.0915294	1.83392	32.5883	33.1911	17.4211	16.2283	5.58627	6.52237	6.7739	7.16975	1.17138	9.61439	7.67289	32.3845	7.68651	15.9574
ENSG00000225138.8	SLC9A3-AS1	119.303	-0.3127	0.185334	-1.68723	0.09156	1.83294	143.565	95.8854	116.141	123.741	169.45	120.664	195.314	94.231	59.7403	57.6863	127.881	137.158	121.276	107.502
ENSG00000102316.17	MAGED2	3627.01	0.174322	0.10332	1.68719	0.091566	1.83148	4107.89	4150.73	3717.67	3455.62	4104.98	4425.43	4150.14	4295.71	2472.78	3128.95	2878.19	4109.02	2589.5	3191.47
ENSG00000272183.1	AC005041.3	15.7606	-0.752905	0.446247	-1.68719	0.0915661	1.8299	19.3768	14.7516	27.8738	22.3139	24.2072	2.17412	18.0637	15.3638	10.5424	2.13653	17.9034	17.1447	14.519	14.2776
ENSG00000236708.1	SDK1-AS1	1.61898	-2.55567	1.51503	-1.68688	0.0916267	1.82953	3.52306	0.921975	3.48423	0	0.931046	0	0	1.02425	9.37103	0	3.41017	0	0	0
ENSG00000232065.1	LINC01063	5.71107	1.23282	0.730871	1.68678	0.0916463	1.82834	3.52306	12.9076	11.6141	4.05708	5.58627	3.26118	3.38695	5.12125	0	8.54613	1.70509	7.61988	1.70811	10.9182
ENSG00000102755.12	FLT1	199.979	0.373143	0.221232	1.68666	0.0916687	1.82721	92.4803	205.6	239.25	243.425	95.8977	121.751	141.123	121.886	141.737	395.258	149.195	191.449	385.18	275.474
ENSG00000215283.3	HMGB3P24	4.69555	-1.22153	0.724243	-1.68663	0.0916747	1.82576	4.40383	0.921975	6.96846	1.01427	1.86209	0	4.51594	3.07275	4.68552	3.2048	5.9678	2.85745	13.6649	12.5979
ENSG00000151012.13	SLC7A11	208.759	-0.28629	0.169794	-1.6861	0.0917757	1.8262	202.576	215.742	231.12	226.182	321.211	219.586	329.663	240.699	173.364	136.738	144.932	69.5314	187.038	224.243
ENSG00000279155.1	AC233300.1	13.7738	-0.865089	0.513147	-1.68585	0.0918247	1.82561	21.1384	8.29777	27.8738	6.08562	29.7935	11.9577	5.64492	14.3395	11.7138	7.47786	15.3458	1.90497	11.1027	20.1567
ENSG00000115392.12	FANCL	198.155	-0.271706	0.161171	-1.68582	0.0918298	1.82414	158.538	122.623	146.338	172.426	338.901	190.236	229.184	205.874	243.647	157.035	225.071	191.449	189.601	203.246
ENSG00000279249.3	AC007614.1	2.17653	-1.95048	1.1571	-1.68566	0.0918617	1.82321	7.92689	0.921975	1.16141	1.01427	2.79314	2.17412	0	0	9.37103	0	0.852543	0	3.41623	0.839861
ENSG00000042062.13	RIPOR3	11.1113	0.81992	0.486439	1.68556	0.0918813	1.82204	4.40383	17.5175	3.48423	21.2997	7.44836	10.8706	12.4188	10.2425	5.8569	5.34133	6.82034	7.61988	14.519	27.7154
ENSG00000116675.16	DNAJC6	2.80712	1.84467	1.09441	1.68553	0.0918855	1.82056	0	6.45382	1.16141	0	0	2.17412	0	1.02425	3.51414	8.54613	0.852543	10.4773	3.41623	1.67972
ENSG00000135390.21	ATP5MC2	5325.01	0.182824	0.108524	1.68464	0.0920572	1.8224	5374.43	5691.35	5393.59	5004.41	3444.87	4171.05	3581.14	4061.15	5104.87	5466.32	6238.06	9959.18	5383.97	5675.78
ENSG00000186469.8	GNG2	1723.15	-0.203412	0.120752	-1.68454	0.0920773	1.82124	1279.75	1193.04	1105.66	1392.59	1393.78	1147.94	1369.46	1250.61	3129.93	2695.23	2337.67	1501.12	2445.16	1882.13
ENSG00000280407.2	AC132872.4	18.8799	-0.569267	0.338009	-1.68417	0.0921479	1.82108	20.2576	9.21975	27.8738	23.3282	30.7245	25.0024	32.7405	22.5335	11.7138	10.6827	12.7881	8.57236	19.6433	9.23847
ENSG00000165215.6	CLDN3	12.7055	1.0519	0.624739	1.68375	0.0922304	1.82116	13.2115	10.1417	30.1966	21.2997	0	1.08706	0	3.07275	0	19.2288	9.37797	22.8596	22.2055	25.1958
ENSG00000156103.16	MMP16	5.0617	1.39138	0.826556	1.68335	0.0923082	1.82114	0	9.21975	0	2.02854	1.86209	3.26118	9.03187	14.3395	0	2.13653	5.11526	1.90497	7.68651	14.2776
ENSG00000154518.10	ATP5MC3	3022.95	0.211608	0.12571	1.6833	0.0923169	1.81976	3317.84	3613.22	3671.22	3334.92	2291.3	2914.41	2537.96	2665.1	1971.43	3543.44	3185.95	3942.33	2725.29	2606.93
ENSG00000260078.3	AC007342.3	2.82392	-2.19408	1.30352	-1.68319	0.0923375	1.81862	2.6423	0.921975	8.12987	0	1.86209	0	0	6.1455	10.5424	0	2.55763	0	0.854057	5.87902
ENSG00000110031.13	LPXN	2383.67	-0.154851	0.0920043	-1.68308	0.0923588	1.81749	1990.53	2122.39	2319.33	2059.98	1592.09	1508.84	1696.86	1490.28	3516.48	3300.94	3044.43	2383.12	3493.95	2852.17
ENSG00000242531.1	AC083798.1	3.10358	-1.59836	0.949677	-1.68305	0.0923652	1.81607	5.28459	0.921975	6.96846	6.08562	2.79314	0	5.64492	1.02425	3.51414	1.06827	2.55763	0	1.70811	5.87902
ENSG00000148229.13	POLE3	1078.43	0.168367	0.100041	1.68298	0.0923792	1.8148	1133.54	1217.01	1062.69	1116.71	977.598	1233.81	965.281	1246.51	1002.7	1084.29	943.765	1156.32	1014.62	943.163
ENSG00000173681.16	BCLAF3	259.933	-0.202305	0.120209	-1.68294	0.0923867	1.81341	243.091	188.083	279.9	222.125	301.659	273.939	291.278	254.014	275.274	248.906	306.063	246.694	247.676	260.357
ENSG00000122035.7	RASL11A	121.929	0.40877	0.242923	1.68272	0.0924302	1.81273	235.164	278.436	123.109	219.082	35.3797	70.659	32.7405	66.5763	81.9965	32.048	131.292	163.827	92.2381	144.456
ENSG00000284740.1	AL645728.2	5.84784	1.37951	0.819941	1.68245	0.0924807	1.81218	2.6423	9.21975	0	7.09989	0	1.08706	3.38695	10.2425	8.19965	3.2048	2.55763	25.7171	6.83245	1.67972
ENSG00000105372.8	RPS19	22523.1	0.259336	0.154157	1.68228	0.0925144	1.81131	21977.7	23730.7	23648.6	19828	12210.7	17352.8	16100.4	14806.6	18111.9	23008.3	24281.3	55543.2	21918.5	22804.7
ENSG00000197019.5	SERTAD1	648.988	0.260994	0.15515	1.6822	0.0925296	1.81008	860.508	851.905	891.962	736.36	417.108	520.702	417.724	401.506	386.555	651.642	630.882	1213.47	520.975	584.543
ENSG00000160888.7	IER2	604.397	0.289842	0.172301	1.68218	0.0925341	1.80864	657.051	675.808	746.786	598.419	630.318	584.839	522.719	563.338	267.074	601.434	602.748	1103.93	406.531	500.557
ENSG00000108950.12	FAM20A	3741.83	-0.160727	0.0955744	-1.6817	0.0926278	1.80894	3461.41	2807.41	3221.75	3068.17	8574.93	6880.01	6219.57	5206.26	2319.33	1881.22	2113.45	2258.34	2162.47	2211.35
ENSG00000259433.2	AC051619.2	1.95505	-2.33488	1.389	-1.68098	0.0927677	1.81014	8.80765	0	2.32282	3.04281	3.72418	0	1.12898	2.0485	1.17138	0	0	0	5.12434	0
ENSG00000228672.4	PROB1	14.3084	0.68614	0.408195	1.68091	0.0927799	1.80886	9.68842	13.8296	18.5826	21.2997	7.44836	13.0447	9.03187	18.4365	7.02828	13.8875	6.82034	24.7646	20.4974	15.9574
ENSG00000184678.10	H2BC21	170.364	-0.244577	0.14552	-1.68071	0.0928197	1.80811	147.969	107.871	160.274	160.255	147.105	163.059	206.604	140.322	212.02	160.24	178.181	149.54	240.844	210.805
ENSG00000233203.6	DHCR24-DT	2.13568	-2.07308	1.23347	-1.68069	0.0928238	1.80667	2.6423	2.76592	5.80705	0	1.86209	1.08706	0	0	4.68552	0	5.9678	0	2.56217	2.51958
ENSG00000129824.16	RPS4Y1	5023.26	0.216128	0.128612	1.68046	0.092868	1.80601	4993.94	5237.74	5008	4791.41	3347.11	4336.29	4062.08	3718.03	4607.03	5241.98	5346.3	10054.4	4504.29	5076.96
ENSG00000104894.12	CD37	80.0112	0.418978	0.249324	1.68046	0.0928686	1.80451	69.5805	49.7866	48.7792	51.7278	74.4836	127.186	176.121	165.929	55.0548	59.8229	36.6593	74.2938	33.3082	97.4238
ENSG00000247950.7	SEC24B-AS1	52.2096	-0.359101	0.213748	-1.68002	0.0929539	1.80465	68.6997	73.758	54.5862	44.6279	71.6905	52.1789	56.4492	33.8003	55.0548	38.4576	52.8577	38.0994	48.6812	41.993
ENSG00000253775.2	AC100802.1	3.47491	1.53576	0.91418	1.67993	0.0929708	1.80346	2.6423	2.76592	0	3.04281	0	2.17412	0	1.02425	5.8569	11.7509	0.852543	6.66739	6.83245	5.03916
ENSG00000241120.1	HMGN1P8	2.80937	-1.68386	1.00241	-1.67981	0.0929952	1.80243	2.6423	1.84395	3.48423	2.02854	4.65523	2.17412	9.03187	0	5.8569	0	0.852543	0	2.56217	4.1993
ENSG00000177238.14	TRIM72	7.41109	0.977683	0.582044	1.67974	0.0930075	1.80115	7.04612	10.1417	5.80705	7.09989	2.79314	2.17412	0	2.0485	4.68552	7.47786	10.2305	25.7171	3.41623	15.1175
ENSG00000196188.12	CTSE	2.2232	-2.14508	1.27718	-1.67955	0.0930456	1.80039	0	0.921975	11.6141	0	0	0	1.12898	0	7.02828	1.06827	1.70509	0	5.9784	1.67972
ENSG00000126216.15	TUBGCP3	1533.2	-0.193399	0.115155	-1.67947	0.0930609	1.79918	1418.03	1350.69	1360.01	1409.84	1714.05	1629.5	1791.7	1652.12	1903.49	1482.75	1609.6	972.487	1621	1549.54
ENSG00000182871.16	COL18A1	113.639	0.405768	0.241612	1.67942	0.0930699	1.79785	140.042	132.764	142.853	113.598	57.7248	144.579	121.93	135.201	58.569	57.6863	51.1526	158.112	126.4	150.335
ENSG00000137154.13	RPS6	24399	0.190125	0.113241	1.67894	0.0931645	1.79818	22074.6	23824.8	22922.7	22202.4	16242.1	21337.9	18335.8	19328.6	25375.6	26594.5	28188.5	46730.8	24169.8	24258.5
ENSG00000175697.11	GPR156	10.3616	0.844957	0.503325	1.67875	0.0932005	1.79737	0.880765	8.29777	10.4527	6.08562	10.2415	9.78355	3.38695	10.2425	7.02828	20.297	13.6407	21.9071	8.54057	14.2776
ENSG00000107223.13	EDF1	3400.67	0.293856	0.175045	1.67874	0.0932019	1.7959	4069.14	3953.43	4071.9	3310.58	2826.65	3180.74	2944.39	3069.68	1883.58	2631.14	2734.11	7861.81	2344.39	2727.87
ENSG00000175946.8	KLHL38	9.8172	1.15722	0.689341	1.67874	0.0932029	1.79443	9.68842	21.2054	2.32282	14.1998	4.65523	18.48	5.64492	10.2425	16.3993	16.024	6.82034	0	0	11.758
ENSG00000214575.9	CPEB1	7.84636	1.14065	0.679497	1.67867	0.0932172	1.79321	14.0922	15.6736	1.16141	17.2426	0	2.17412	2.25797	3.07275	2.34276	20.297	6.82034	8.57236	11.1027	5.03916
ENSG00000255163.1	HSPE1P18	3.08363	-1.48597	0.885283	-1.67852	0.093245	1.79225	5.28459	0.921975	2.32282	2.02854	2.79314	0	2.25797	2.0485	7.02828	3.2048	4.26272	0	5.9784	5.03916
ENSG00000214783.9	POLR2J4	22.6249	-0.551057	0.3283	-1.67852	0.0932465	1.7908	29.946	10.1417	44.1336	25.3568	29.7935	25.0024	36.1275	23.5578	19.9134	16.024	22.1661	14.2873	8.54057	11.758
ENSG00000229873.1	OGFR-AS1	27.939	-0.584494	0.348354	-1.67787	0.0933716	1.79171	25.5422	21.2054	42.9721	37.528	40.966	40.2213	47.4173	12.291	11.7138	10.6827	41.7746	11.4298	22.2055	25.1958
ENSG00000143443.10	C1orf56	133.069	-0.294573	0.175578	-1.67773	0.0933999	1.79077	125.949	134.608	137.046	99.3985	177.83	117.403	172.735	102.425	161.65	115.373	115.946	146.683	137.503	118.42
ENSG00000221838.10	AP4M1	279.902	0.246439	0.146964	1.67687	0.0935685	1.79252	323.241	334.677	305.451	272.839	241.141	273.939	252.892	252.99	145.251	191.22	268.551	482.91	246.822	326.706
ENSG00000101955.15	SRPX	29.1405	0.622799	0.371439	1.67672	0.0935975	1.79159	34.3498	44.2548	18.5826	19.2711	8.37941	44.5695	28.2246	22.5335	21.0848	28.8432	17.0509	65.7214	30.746	24.356
ENSG00000228146.8	CASP16P	20.4236	-0.630033	0.375761	-1.67668	0.0936045	1.79024	23.7807	11.9857	20.9054	29.4138	23.2761	14.1318	31.6115	23.5578	16.3993	13.8875	28.1339	4.76242	24.7676	19.3168
ENSG00000197343.11	ZNF655	2081.27	-0.205262	0.122486	-1.6758	0.0937765	1.79205	1887.48	1596.86	1824.57	2115.77	2446.79	2313.27	2305.38	2229.79	2574.69	1928.22	2087.88	1235.37	2384.53	2207.15
ENSG00000228594.4	FNDC10	892.254	0.234756	0.140089	1.67577	0.0937834	1.7907	1114.17	1524.95	1297.29	1205.97	369.625	468.523	474.173	437.355	630.202	809.745	886.645	1602.08	879.678	791.149
ENSG00000272604.1	AC073073.2	13.8887	-0.677977	0.40459	-1.67571	0.0937944	1.78944	19.3768	7.3758	11.6141	6.08562	12.1036	7.60943	20.3217	13.3153	16.3993	18.1605	23.8712	8.57236	14.519	15.1175
ENSG00000135362.14	PRR5L	744.329	0.209572	0.125078	1.67554	0.0938288	1.78862	1062.2	1089.77	966.293	952.4	702.008	1151.2	661.584	873.685	488.465	595.024	456.111	409.568	470.585	541.71
ENSG00000273112.1	AL590385.2	6.1081	-1.17539	0.701887	-1.67461	0.0940108	1.79062	3.52306	1.84395	9.29128	3.04281	5.58627	8.69649	5.64492	3.07275	16.3993	2.13653	8.52543	0	6.83245	10.9182
ENSG00000112619.8	PRPH2	1.91823	1.86038	1.11126	1.67412	0.0941072	1.79098	1.76153	3.6879	1.16141	5.07135	0	1.08706	0	1.02425	0	3.2048	0.852543	4.76242	2.56217	1.67972
ENSG00000167747.15	C19orf48	712.7	0.29486	0.176194	1.6735	0.0942286	1.79181	677.308	919.209	981.391	742.446	304.452	446.782	369.178	389.215	460.352	966.78	860.216	1418.25	819.04	623.177
ENSG00000254325.2	AC018607.1	3.69264	-1.5106	0.902754	-1.67332	0.0942635	1.79101	11.4499	4.60987	10.4527	0	1.86209	2.17412	0	1.02425	3.51414	2.13653	1.70509	0	10.2487	2.51958
ENSG00000226849.1	AL109811.1	3.97529	-1.29631	0.7748	-1.67309	0.0943094	1.79041	4.40383	2.76592	5.80705	5.07135	10.2415	2.17412	3.38695	3.07275	11.7138	1.06827	0.852543	0	3.41623	1.67972
ENSG00000051523.11	CYBA	18092.7	0.288516	0.172522	1.67234	0.0944565	1.79173	20982.5	22250	22887.9	17885.6	12892.2	13556.7	13420.2	13435.1	8906	15839.2	17511.2	44379.1	14256.8	15094.8
ENSG00000234420.7	ZNF37BP	340.914	-0.23724	0.141886	-1.67204	0.0945163	1.7914	364.637	275.671	291.514	360.066	344.487	317.422	384.983	305.227	452.152	286.295	358.068	252.408	382.617	397.254
ENSG00000101825.8	MXRA5	284.3	0.371529	0.222209	1.67198	0.0945288	1.79017	166.465	329.145	329.84	530.463	34.4487	42.3954	63.2231	60.4308	305.73	777.697	433.092	247.646	322.833	336.784
ENSG00000117592.9	PRDX6	4216.03	0.1654	0.0989382	1.67175	0.0945743	1.78957	4500.71	4922.42	4738.55	4687.96	3005.41	3801.45	3041.48	3449.67	4179.48	4259.18	4155.29	5894.93	4204.52	4183.35
ENSG00000147257.15	GPC3	162.649	0.312021	0.186677	1.67145	0.0946326	1.7892	152.372	259.075	262.479	261.682	12.1036	16.3059	36.1275	48.1398	142.908	245.701	196.085	237.169	228.887	178.05
ENSG00000244187.8	TMEM141	143.124	0.39588	0.23686	1.67137	0.0946491	1.78806	169.107	147.516	170.727	165.326	130.346	153.276	189.669	133.153	42.1697	106.827	104.01	289.555	80.2813	121.78
ENSG00000273151.1	AC073957.3	228.153	-0.252624	0.151193	-1.67087	0.0947472	1.78845	247.495	165.955	224.152	279.939	383.591	306.551	364.662	300.105	156.965	113.236	148.342	100.963	195.579	206.606
ENSG00000113739.10	STC2	23.9567	0.738463	0.442103	1.67034	0.0948522	1.78897	6.16536	44.2548	6.96846	24.3425	18.6209	8.69649	23.7087	14.3395	16.3993	51.2768	20.461	40.0044	31.6001	28.5553
ENSG00000134115.13	CNTN6	3.72401	1.78602	1.07001	1.66917	0.0950846	1.79189	0	3.6879	2.32282	0	0	0	3.38695	2.0485	0	4.27306	1.70509	16.1922	2.56217	15.9574
ENSG00000185875.13	THNSL1	86.2579	0.315364	0.189035	1.66829	0.0952589	1.79372	114.499	139.218	116.141	147.069	22.3451	36.9601	21.4507	31.7518	76.1397	113.236	109.126	94.296	87.1138	98.2637
ENSG00000103876.13	FAH	1298.09	0.194051	0.116356	1.66773	0.0953694	1.79434	1390.73	1509.27	1528.41	1502.13	1203.84	1587.11	1176.4	1264.95	981.616	1072.54	1067.38	1729.71	1102.59	1056.54
ENSG00000287643.1	AC004825.3	1.66272	-2.09915	1.259	-1.66732	0.0954504	1.79441	0.880765	0	1.16141	0	6.51732	0	1.12898	1.02425	7.02828	2.13653	0.852543	0	1.70811	0.839861
ENSG00000250337.7	PURPL	93.9296	-0.406219	0.243698	-1.6669	0.0955349	1.79454	56.369	53.4745	175.373	70.9989	68.8974	78.2684	111.769	46.0913	50.3693	79.0517	69.056	52.3867	239.136	163.773
ENSG00000122140.11	MRPS2	463.613	0.235762	0.14145	1.66675	0.095564	1.79363	442.144	519.994	544.701	467.579	375.211	422.867	366.92	333.906	368.984	494.607	476.572	849.616	367.244	460.244
ENSG00000167244.21	IGF2	10.8102	1.12415	0.674508	1.66663	0.0955885	1.79263	1.76153	11.9857	0	4.05708	1.86209	3.26118	23.7087	11.2668	0	4.27306	5.9678	22.8596	42.7028	17.6371
ENSG00000151748.15	SAV1	722.444	-0.258475	0.155225	-1.66517	0.0958791	1.79663	478.256	535.667	509.859	571.034	1212.22	962.049	1056.73	924.898	928.904	763.81	642.817	279.078	658.478	590.422
ENSG00000168273.8	SMIM4	319.913	0.293955	0.176539	1.6651	0.0958924	1.79542	371.683	356.804	462.241	312.395	224.382	302.203	219.023	294.984	229.59	298.046	265.993	576.253	250.239	314.948
ENSG00000103202.13	NME4	925.952	0.243448	0.146217	1.66498	0.0959177	1.79444	1209.29	1294.45	1249.68	1117.73	665.698	816.383	675.132	781.503	573.976	864.227	797.128	1516.36	760.965	640.814
ENSG00000124802.12	EEF1E1	32.7048	0.465608	0.279662	1.66489	0.0959343	1.7933	22.0191	32.2691	34.8423	39.5565	35.3797	44.5695	28.2246	32.776	19.9134	37.3893	26.4288	63.8165	22.2055	18.4769
ENSG00000172250.16	SERHL	13.9021	0.699074	0.419895	1.66488	0.0959374	1.79192	15.8538	24.8933	18.5826	17.2426	6.51732	21.7412	3.38695	12.291	4.68552	4.27306	17.9034	21.9071	9.39462	15.9574
ENSG00000262319.1	AC007952.6	5.46889	-1.25169	0.751825	-1.66487	0.095938	1.79048	4.40383	2.76592	4.64564	4.05708	17.6899	4.34824	7.90289	16.388	5.8569	0	3.41017	0	3.41623	1.67972
ENSG00000241282.1	RPL34P33	1.85853	-1.94139	1.16642	-1.6644	0.0960327	1.79081	2.6423	0.921975	3.48423	0	8.37941	1.08706	1.12898	0	2.34276	0	0.852543	0.952485	1.70811	2.51958
ENSG00000227775.3	AL031282.1	439.208	-0.269039	0.161667	-1.66416	0.0960811	1.79026	479.136	413.045	399.525	479.75	488.799	441.347	444.82	458.864	536.492	364.279	475.719	211.452	500.477	455.204
ENSG00000261040.7	WFDC21P	8.50095	1.08327	0.651	1.664	0.0961121	1.7894	1.76153	5.53185	5.80705	4.05708	23.2761	16.3059	12.4188	24.582	3.51414	4.27306	0.852543	5.71491	0	10.9182
ENSG00000236165.1	PRADC1P1	3.96905	-1.36858	0.822563	-1.6638	0.0961526	1.78872	7.92689	0.921975	3.48423	4.05708	7.44836	4.34824	5.64492	7.16975	3.51414	0	5.11526	0	3.41623	2.51958
ENSG00000122862.5	SRGN	8491.79	-0.205459	0.123502	-1.66361	0.0961906	1.78799	5837.71	4577.61	4568.98	5080.48	16407.8	9858.56	14562.8	11350.7	9600.62	7725.7	7273.9	7827.52	6955.44	7257.23
ENSG00000251279.1	SMIM15-AS1	3.29652	1.4484	0.870805	1.66329	0.0962548	1.78774	0	2.76592	0	4.05708	1.86209	1.08706	2.25797	5.12125	1.17138	7.47786	5.11526	7.61988	3.41623	4.1993
ENSG00000133805.15	AMPD3	5001.04	-0.218297	0.131287	-1.66275	0.0963631	1.78832	3356.6	3460.17	3572.5	4109.82	7423.23	5299.42	6367.47	5535.05	5859.24	5366.97	5260.19	2846.98	5940.82	5616.15
ENSG00000130600.19	H19	193.871	1.05848	0.636719	1.66239	0.0964336	1.78819	22.8999	251.699	40.6493	80.1274	67.0353	78.2684	328.534	180.268	23.4276	55.5498	52.8577	853.426	455.212	224.243
ENSG00000159251.8	ACTC1	4.90456	1.85378	1.11526	1.6622	0.0964732	1.7875	0	7.3758	1.16141	1.01427	0	5.43531	21.4507	0	0	2.13653	0.852543	11.4298	10.2487	7.55874
ENSG00000226987.1	AL157938.1	2.99085	-1.63938	0.986305	-1.66215	0.0964831	1.78625	7.04612	5.53185	4.64564	0	9.31046	3.26118	2.25797	2.0485	3.51414	0	0	0	3.41623	0.839861
ENSG00000152822.14	GRM1	160.336	-0.399577	0.2404	-1.66214	0.0964857	1.78487	78.3881	90.3535	87.1057	75.056	269.072	161.972	324.018	286.79	215.534	271.339	122.766	26.6696	129.817	105.822
ENSG00000164411.12	GJB7	3.11841	-1.78646	1.07485	-1.66205	0.0965034	1.78377	1.76153	11.0637	2.32282	1.01427	3.72418	0	6.7739	0	2.34276	1.06827	4.26272	0	5.12434	4.1993
ENSG00000179388.9	EGR3	382.589	0.394931	0.237622	1.66201	0.0965104	1.78248	508.202	360.492	544.701	665.361	108.932	458.74	92.5767	182.317	350.242	383.507	381.087	290.508	449.234	580.344
ENSG00000138772.13	ANXA3	66.0242	-0.416508	0.25062	-1.66191	0.0965316	1.78145	27.3037	20.2834	33.6809	27.3853	201.106	100.01	214.507	94.231	39.8269	50.2085	21.3136	26.6696	37.5785	30.235
ENSG00000230836.1	LINC01293	1.9667	-2.16244	1.30124	-1.66183	0.0965467	1.78031	0.880765	0	6.96846	0	1.86209	1.08706	0	1.02425	4.68552	0	3.41017	0	3.41623	4.1993
ENSG00000224116.7	INHBA-AS1	2.54261	-1.56714	0.943919	-1.66025	0.0968633	1.78472	3.52306	0.921975	3.48423	1.01427	2.79314	0	2.25797	0	3.51414	4.27306	2.55763	1.90497	6.83245	2.51958
ENSG00000226525.5	RPS7P10	21.8184	0.657067	0.395966	1.6594	0.0970343	1.78645	8.80765	35.957	19.744	25.3568	7.44836	28.2636	16.9348	7.16975	22.2562	23.5018	27.2814	51.4342	13.6649	17.6371
ENSG00000117152.14	RGS4	24.894	0.883916	0.532672	1.6594	0.0970354	1.78505	12.3307	45.1768	6.96846	17.2426	0	7.60943	44.0304	10.2425	2.34276	10.6827	15.3458	38.0994	93.0922	45.3525
ENSG00000273261.1	AC092953.2	4.02535	-1.24298	0.749145	-1.65919	0.097077	1.7844	5.28459	0.921975	3.48423	4.05708	2.79314	2.17412	10.1609	5.12125	4.68552	3.2048	5.11526	0	6.83245	2.51958
ENSG00000073536.18	NLE1	127.938	0.299842	0.18072	1.65916	0.0970844	1.78312	110.976	164.112	160.274	151.126	52.1385	98.9226	48.5463	47.1155	130.023	206.175	151.753	174.305	153.73	141.936
ENSG00000143674.11	MAP3K21	57.4682	-0.377966	0.227856	-1.65879	0.0971571	1.78304	60.7728	38.7229	23.2282	35.4995	91.2425	81.5296	84.6738	75.7945	86.6821	49.1402	47.7424	28.5745	60.638	40.3133
ENSG00000089847.12	ANKRD24	143.085	0.327477	0.197471	1.65836	0.0972451	1.78324	191.126	203.756	249.703	164.312	69.8284	97.8355	55.3202	85.0128	85.5107	90.8026	155.163	288.603	99.9246	166.292
ENSG00000125743.10	SNRPD2	1710.97	0.246419	0.148605	1.65821	0.0972743	1.78236	1675.22	1793.24	1896.58	1615.73	1506.43	1786.04	1399.94	1526.13	1221.75	1588.51	1618.13	3577.53	1382.72	1365.61
ENSG00000254907.1	AC087276.2	3.245	-1.91243	1.15365	-1.65772	0.0973744	1.78278	0.880765	1.84395	0	6.08562	4.65523	3.26118	7.90289	0	3.51414	1.06827	5.11526	0	11.1027	0
ENSG00000275479.1	AC087741.2	8.62174	0.914585	0.55174	1.65764	0.0973907	1.78167	13.2115	9.21975	9.29128	7.09989	7.44836	14.1318	6.7739	17.4123	1.17138	3.2048	4.26272	19.0497	1.70811	6.71888
ENSG00000279070.2	AC073263.2	2.11492	-2.23387	1.34778	-1.65745	0.0974286	1.78096	4.40383	0	0	0	2.79314	0	3.38695	0	5.8569	2.13653	2.55763	7.61988	0.854057	0
ENSG00000135940.7	COX5B	3547.13	0.222429	0.134218	1.65722	0.0974753	1.78041	3784.65	3931.3	4095.13	3567.19	2411.41	2750.26	2645.21	2611.84	2684.8	3953.65	3680.43	6817.89	3259.08	3466.94
ENSG00000275055.1	AC011468.5	2.89097	1.60237	0.967087	1.6569	0.0975394	1.78017	0.880765	0.921975	0	6.08562	5.58627	2.17412	2.25797	4.097	1.17138	5.34133	1.70509	8.57236	0	1.67972
ENSG00000184436.12	THAP7	821.741	0.236425	0.1427	1.6568	0.0975597	1.77914	973.246	943.18	800.211	802.288	653.594	763.117	823.029	778.43	559.919	692.236	765.584	1586.84	632.856	729.839
ENSG00000144381.18	HSPD1	4659.2	0.19414	0.117217	1.65624	0.0976729	1.7798	5104.03	5762.34	5823.31	5858.43	3123.66	3762.32	2534.57	3212.05	4184.17	6957.61	5130.6	4812.91	4589.7	4373.15
ENSG00000266654.1	AC129510.2	2.50696	-1.70611	1.03025	-1.65601	0.0977193	1.77924	2.6423	0.921975	2.32282	0	4.65523	1.08706	1.12898	2.0485	8.19965	1.06827	5.11526	0	1.70811	4.1993
ENSG00000271869.1	AC026979.2	18.9197	0.589214	0.355819	1.65594	0.0977344	1.77812	22.0191	23.0494	11.6141	19.2711	14.8967	26.0895	11.2898	33.8003	7.02828	8.54613	21.3136	37.1469	15.373	13.4378
ENSG00000204934.10	ATP6V0E2-AS1	32.761	0.477296	0.288244	1.65588	0.0977467	1.77695	32.5883	52.5526	36.0037	49.6992	29.7935	52.1789	24.8376	28.679	12.8852	37.3893	22.1661	24.7646	31.6001	23.5161
ENSG00000090661.12	CERS4	1238.49	0.210732	0.127291	1.65551	0.097821	1.7769	1543.1	1528.63	1477.31	1203.94	1095.84	1400.13	1058.99	1272.12	941.789	1104.59	1001.74	1686.85	947.149	1076.7
ENSG00000229161.2	TCP1P1	2.10777	1.89883	1.14713	1.65529	0.0978653	1.77631	0.880765	7.3758	1.16141	1.01427	0	5.43531	0	1.02425	3.51414	1.06827	1.70509	3.80994	0	2.51958
ENSG00000142534.7	RPS11	21094.6	0.243667	0.147209	1.65525	0.0978745	1.77509	22055.2	23053.1	22437.3	19806.7	15539.1	20230.2	18012.9	18649.5	16149.8	17632.8	19972.5	45817.4	17388.6	18579.4
ENSG00000160256.13	FAM207A	493.309	0.304411	0.183928	1.65506	0.0979125	1.77439	612.132	695.169	698.007	543.649	197.382	268.504	285.633	256.063	267.074	526.655	526.872	1174.41	442.401	412.372
ENSG00000157111.13	TMEM171	1.3329	2.62946	1.58889	1.65491	0.0979435	1.77356	0	0	0	1.01427	0	1.08706	0	4.097	0	1.06827	1.70509	3.80994	0	5.87902
ENSG00000221944.9	TIGD1	75.0055	0.297676	0.179935	1.65435	0.0980554	1.7742	72.2227	91.2755	76.653	95.3414	67.0353	70.659	51.9333	79.8915	71.4541	89.7343	62.2356	81.9137	69.1786	70.5483
ENSG00000107593.17	PKD2L1	670.42	0.312572	0.188975	1.65404	0.098119	1.77396	943.3	874.032	691.039	806.345	607.042	1059.88	574.653	588.944	548.205	343.982	450.995	1027.73	331.374	538.351
ENSG00000175575.13	PAAF1	573.347	0.193498	0.116991	1.65396	0.0981361	1.77288	552.24	626.943	631.807	609.576	498.109	546.792	536.267	598.162	541.177	585.41	485.95	785.8	492.791	535.831
ENSG00000186439.14	TRDN	633.306	0.374224	0.226286	1.65377	0.0981748	1.7722	683.474	691.481	552.831	709.989	68.8974	325.031	147.897	227.384	1058.93	912.299	936.092	732.461	831.851	987.676
ENSG00000100138.15	SNU13	1734.45	0.182081	0.11012	1.65347	0.0982349	1.7719	1786.19	1864.23	1816.44	1805.4	1322.08	1496.88	1268.98	1459.56	1735.98	1979.5	1788.64	2866.98	1561.22	1530.23
ENSG00000255198.4	SNHG9	17.2203	0.774034	0.468165	1.65334	0.0982626	1.77102	21.1384	22.1274	5.80705	25.3568	7.44836	15.2189	10.1609	12.291	19.9134	16.024	5.9678	53.3391	15.373	10.9182
ENSG00000207200.1	RNU6-45P	2.83098	-1.86145	1.12614	-1.65296	0.0983395	1.77103	7.92689	0.921975	11.6141	3.04281	0	0	1.12898	0	0	0	6.82034	4.76242	3.41623	0
ENSG00000270532.1	PEBP1P2	3.09844	-1.8023	1.0908	-1.65228	0.0984772	1.77213	2.6423	6.45382	9.29128	0	6.51732	0	2.25797	1.02425	7.02828	0	0.852543	4.76242	1.70811	0.839861
ENSG00000186564.6	FOXD2	31.1483	0.470915	0.28523	1.651	0.0987378	1.77544	28.1845	68.2261	37.1651	35.4995	33.5176	41.3083	27.0956	44.0428	11.7138	18.1605	26.4288	26.6696	16.2271	21.8364
ENSG00000118503.15	TNFAIP3	2527.3	-0.258243	0.156428	-1.65087	0.0987653	1.77456	1108.88	1216.09	1037.14	1201.91	7079.67	4139.53	4881.73	3544.93	1967.92	2069.23	1946.36	970.582	2101.83	2116.45
ENSG00000175416.16	CLTB	1694.53	0.262139	0.158805	1.6507	0.0988002	1.7738	1842.56	2023.74	2060.34	1596.46	1049.29	1245.77	1264.46	1225	1088.21	1758.37	1739.19	3762.31	1495.45	1572.22
ENSG00000104897.10	SF3A2	1042.89	0.2183	0.13225	1.65067	0.098806	1.77253	1196.96	1225.3	1114.95	992.971	809.079	853.343	788.031	881.879	687.6	878.114	1060.56	1994.5	999.246	1117.85
ENSG00000131711.15	MAP1B	31.6684	0.8169	0.494927	1.65055	0.0988311	1.77161	4.40383	49.7866	12.7755	27.3853	2.79314	21.7412	38.3854	15.3638	10.5424	36.321	32.3966	26.6696	111.881	52.9112
ENSG00000286214.1	AUXG01000058.1	2.9429	-1.8197	1.10268	-1.65025	0.0988919	1.77133	4.40383	0	6.96846	3.04281	7.44836	0	1.12898	1.02425	0	1.06827	6.82034	0	3.41623	5.87902
ENSG00000198910.14	L1CAM	13.6655	0.907942	0.550548	1.64916	0.0991149	1.77395	4.40383	5.53185	0	16.2283	12.1036	17.393	5.64492	8.194	12.8852	71.5738	14.4932	7.61988	7.68651	7.55874
ENSG00000129472.15	RAB2B	559.411	-0.205435	0.12464	-1.64822	0.0993066	1.77601	565.451	482.193	491.276	549.734	690.836	623.973	716.905	668.835	581.004	536.269	546.48	321.94	574.78	482.08
ENSG00000231473.3	RB1-DT	4.44309	-1.37056	0.83189	-1.64752	0.0994505	1.77721	5.28459	4.60987	1.16141	0	15.8278	1.08706	14.6768	5.12125	4.68552	2.13653	1.70509	0	1.70811	4.1993
ENSG00000114270.17	COL7A1	236.036	-0.349579	0.212287	-1.64673	0.0996146	1.77877	381.371	165.034	393.718	184.597	301.659	217.412	239.345	187.438	84.3393	141.011	250.648	309.558	245.968	202.406
ENSG00000232940.6	HCG25	19.3417	-0.714879	0.434134	-1.64668	0.0996242	1.77757	20.2576	1.84395	25.551	10.1427	36.3108	18.48	13.5478	22.5335	19.9134	12.8192	21.3136	11.4298	22.2055	34.4343
ENSG00000255833.2	TIFAB	134.213	-0.352337	0.213972	-1.64665	0.0996292	1.77628	134.757	200.991	119.625	105.484	66.1042	35.873	123.059	95.2553	114.795	61.9594	138.112	66.6739	292.941	323.346
ENSG00000158158.12	CNNM4	689.706	-0.207444	0.126014	-1.6462	0.0997224	1.77658	719.585	640.773	652.712	662.318	898.459	716.373	783.515	771.26	748.511	579	671.804	402.901	670.434	738.237
ENSG00000127922.9	SEM1	773.417	0.275256	0.167218	1.64609	0.0997452	1.77562	834.965	824.246	821.116	736.36	749.492	859.865	781.257	731.315	390.069	674.076	695.675	1603.98	555.991	569.425
ENSG00000257285.6	AL132780.1	33.218	-0.495514	0.301026	-1.64608	0.0997465	1.77428	35.2306	24.8933	37.1651	36.5137	44.6902	27.1765	45.1594	31.7518	24.599	23.5018	42.6272	10.4773	38.4326	42.8329
ENSG00000183439.9	TRIM61	32.5273	-0.533804	0.324299	-1.64603	0.0997585	1.77313	47.5613	21.2054	22.0668	34.4852	29.7935	32.6118	29.3536	34.8245	51.5407	25.6384	52.8577	26.6696	35.0163	11.758
ENSG00000160201.12	U2AF1	114.379	-0.264638	0.160866	-1.64509	0.099952	1.7752	118.023	84.8217	137.046	115.627	128.484	136.97	128.704	85.0128	118.309	99.3487	92.0746	71.4364	145.19	140.257
ENSG00000197614.11	MFAP5	83.2621	-0.402482	0.244704	-1.64477	0.100017	1.77499	51.0844	36.879	69.6846	45.6422	175.037	102.184	163.703	208.947	83.1679	25.6384	49.4475	47.6242	48.6812	57.9504
ENSG00000247596.10	TWF2	2662.32	0.237762	0.144623	1.64401	0.100173	1.77641	3095.89	3566.2	3694.44	3018.47	1791.33	1909.97	1963.3	1874.38	1470.08	2771.08	2771.62	4523.35	2315.35	2506.98
ENSG00000220749.4	RPL21P28	170.257	0.323769	0.196962	1.64381	0.100215	1.77578	159.419	196.381	154.467	129.827	115.45	172.843	116.285	157.735	182.735	139.943	171.361	417.188	122.984	146.976
ENSG00000175061.18	SNHG29	2292.36	0.158433	0.0964085	1.64335	0.100311	1.77613	2362.21	2583.37	2340.24	2172.57	2222.41	2964.42	2381.03	2639.49	1802.75	2071.37	2161.2	2665.05	1851.59	1875.41
ENSG00000214269.3	LGMNP1	10.4309	-0.899261	0.547226	-1.64331	0.100319	1.77491	7.92689	2.76592	11.6141	5.07135	13.0346	31.5248	21.4507	14.3395	15.2279	4.27306	7.67289	0.952485	5.9784	4.1993
ENSG00000103472.10	RRN3P2	2.66493	1.91576	1.16609	1.6429	0.100403	1.77505	0	0.921975	0	4.05708	2.79314	6.52237	6.7739	2.0485	0	1.06827	0	11.4298	0.854057	0.839861
ENSG00000184887.13	BTBD6	977.014	0.196374	0.119529	1.64289	0.100405	1.77372	1158.21	1330.41	1081.27	991.956	854.7	959.875	911.09	1023.23	759.054	867.432	858.511	1448.73	713.137	720.6
ENSG00000133739.16	LRRCC1	113.438	-0.305185	0.185766	-1.64285	0.100414	1.77253	78.3881	63.6163	81.2987	95.3414	191.795	172.843	149.026	151.589	173.364	84.393	106.568	69.5314	93.9462	76.4273
ENSG00000245848.3	CEBPA	2080.13	0.236217	0.143818	1.64247	0.100493	1.77257	3047.45	4108.32	2890.75	2610.73	443.178	934.873	669.487	836.812	1160.84	1239.19	2807.42	2647.91	2855.97	2868.96
ENSG00000145912.9	NHP2	298.569	0.203457	0.123874	1.64244	0.100498	1.77131	317.956	419.499	351.907	323.552	227.175	264.156	208.862	213.044	240.133	336.504	319.704	380.994	273.298	303.19
ENSG00000233799.1	AC139887.1	5.00745	1.14319	0.696324	1.64174	0.100643	1.77251	4.40383	7.3758	3.48423	7.09989	4.65523	3.26118	0	3.07275	0	2.13653	7.67289	14.2873	3.41623	9.23847
ENSG00000243806.1	RPL7P18	2.73346	1.71066	1.04203	1.64167	0.100659	1.77144	6.16536	1.84395	1.16141	4.05708	0	3.26118	3.38695	3.07275	0	1.06827	1.70509	6.66739	0	5.87902
ENSG00000213075.7	RPL31P11	10.2233	0.97428	0.59352	1.64153	0.100688	1.77061	15.8538	9.21975	5.80705	14.1998	13.0346	6.52237	4.51594	20.485	9.37103	7.47786	3.41017	18.0972	0.854057	14.2776
ENSG00000254132.1	MTND6P3	2.46682	1.69965	1.03546	1.64145	0.100705	1.76956	1.76153	1.84395	0	2.02854	0	1.08706	1.12898	3.07275	1.17138	9.61439	0.852543	8.57236	2.56217	0.839861
ENSG00000237481.1	AL117350.1	3.68232	-1.52991	0.932095	-1.64137	0.100721	1.7685	5.28459	0	5.80705	0	5.58627	3.26118	6.7739	4.097	3.51414	0	3.41017	2.85745	2.56217	8.39861
ENSG00000132768.14	DPH2	321.975	0.264262	0.161002	1.64136	0.100723	1.7672	337.333	403.825	475.016	397.594	113.588	160.885	112.898	176.171	281.131	524.518	393.022	403.854	383.471	344.343
ENSG00000242578.1	AC073288.2	11.8389	-0.713749	0.434891	-1.64121	0.100753	1.76639	5.28459	6.45382	12.7755	14.1998	10.2415	5.43531	15.8058	8.194	18.7421	11.7509	22.1661	6.66739	18.7892	9.23847
ENSG00000075213.11	SEMA3A	131.146	-0.339838	0.207068	-1.64119	0.100757	1.76512	88.0765	113.403	123.109	127.798	232.761	171.756	248.376	159.783	145.251	60.8911	92.9272	55.2441	99.9246	116.741
ENSG00000160471.13	COX6B2	2.15842	-1.96634	1.19825	-1.64101	0.100795	1.76445	3.52306	0	1.16141	1.01427	2.79314	3.26118	2.25797	0	3.51414	0	2.55763	0	3.41623	6.71888
ENSG00000260260.1	SNHG19	59.9881	0.459479	0.28001	1.64094	0.10081	1.76338	74.865	52.5526	68.5232	46.6564	49.3454	53.266	20.3217	56.3338	30.4559	71.5738	69.9085	142.873	41.8488	61.3098
ENSG00000220867.1	HSPE1P26	3.00594	-1.64106	1.0003	-1.64058	0.100885	1.76336	4.40383	0	6.96846	6.08562	2.79314	0	4.51594	0	1.17138	1.06827	2.55763	5.71491	5.12434	1.67972
ENSG00000182796.14	TMEM198B	501.697	-0.186629	0.113775	-1.64033	0.100937	1.76293	541.671	425.952	609.74	515.249	680.594	565.272	550.944	420.967	358.442	302.319	477.424	478.147	515.85	581.183
ENSG00000128272.15	ATF4	5220.99	0.170292	0.103831	1.64009	0.100987	1.76248	5216.77	5824.12	5357.58	5006.44	3984.87	4344.98	3997.73	4001.75	4585.95	6111.55	5723.12	8221.85	5233.66	5483.45
ENSG00000114391.13	RPL24	7623	0.234974	0.143281	1.63995	0.101016	1.76165	7468.01	7814.66	7816.29	7432.57	4874.02	6661.51	5737.5	6192.62	7298.86	7055.89	7756.44	16882.8	6767.55	6963.28
ENSG00000273238.3	TMEM271	1.50643	2.60098	1.58621	1.63974	0.101059	1.76107	0	0.921975	2.32282	2.02854	0	0	0	1.02425	0	1.06827	0	9.52485	0	4.1993
ENSG00000253854.1	AC010834.3	32.0466	-0.441492	0.269249	-1.63971	0.101065	1.75985	34.3498	31.3471	38.3265	33.4709	31.6555	32.6118	38.3854	22.5335	32.7986	21.3653	37.5119	17.1447	43.5569	33.5944
ENSG00000270105.1	AC136475.8	1.55381	-1.96779	1.20022	-1.63952	0.101104	1.75921	0.880765	0.921975	3.48423	1.01427	1.86209	2.17412	2.25797	0	2.34276	0	1.70509	0	4.27028	0.839861
ENSG00000207171.1	AC079926.1	2.33425	2.43096	1.48293	1.63929	0.101152	1.75873	0	1.84395	0	0	0	8.69649	2.25797	0	0	6.40959	0	6.66739	5.12434	1.67972
ENSG00000232112.3	TMA7	355.456	0.258277	0.157558	1.63925	0.101162	1.75757	330.287	341.131	298.482	328.624	355.659	335.902	331.921	388.191	326.815	430.511	306.915	673.407	269.028	259.517
ENSG00000172350.10	ABCG4	40.3924	0.585501	0.357279	1.63878	0.101259	1.75795	39.6344	58.0844	25.551	35.4995	55.8627	111.967	57.5782	93.2068	28.1131	6.40959	11.9356	32.3845	1.70811	7.55874
ENSG00000100373.10	UPK3A	6.91711	-1.23626	0.754931	-1.63759	0.101508	1.76094	4.40383	0	3.48423	1.01427	1.86209	1.08706	4.51594	2.0485	7.02828	0	14.4932	17.1447	17.0811	22.6762
ENSG00000269560.1	AC010422.4	4.20495	-1.37062	0.83706	-1.63742	0.101544	1.76024	9.68842	0.921975	5.80705	0	4.65523	0	6.7739	5.12125	3.51414	3.2048	7.67289	4.76242	1.70811	5.03916
ENSG00000114315.4	HES1	83.4457	0.524235	0.320259	1.63691	0.101649	1.76076	100.407	108.793	69.6846	55.7849	12.1036	113.054	41.7724	33.8003	83.1679	169.854	110.831	135.253	62.3461	71.3881
ENSG00000240057.6	AC078785.1	16.2219	-0.654861	0.400095	-1.63677	0.101679	1.75996	9.68842	12.9076	16.2597	6.08562	19.552	8.69649	18.0637	5.12125	14.0566	17.0923	20.461	17.1447	40.1407	21.8364
ENSG00000187492.9	CDHR4	2.55805	-1.5646	0.955943	-1.6367	0.101692	1.75886	1.76153	0.921975	5.80705	2.02854	0	0	4.51594	2.0485	2.34276	0	5.11526	1.90497	7.68651	1.67972
ENSG00000006015.18	REX1BD	2048.14	0.266778	0.163015	1.63653	0.101729	1.75819	2422.1	2406.35	2401.79	1968.7	1390.98	1683.86	1644.93	1631.63	1232.29	1821.39	1962.55	4767.19	1621	1719.19
ENSG00000142937.12	RPS8	16877.2	0.21559	0.131751	1.63634	0.101768	1.75755	13898.5	15727	15639.5	14155.2	10748.9	14806.9	11720	12599.3	18829.9	18659.4	19273.4	36795.4	16713.9	16714.1
ENSG00000163347.6	CLDN1	1003.8	0.292394	0.178708	1.63616	0.101807	1.75691	752.174	1035.38	961.647	1217.12	834.217	837.037	837.706	851.152	1061.27	3059.51	717.841	663.882	643.959	580.344
ENSG00000214870.9	AC004540.1	19.026	0.788085	0.481687	1.63609	0.10182	1.75582	17.6153	21.2054	18.5826	27.3853	0	16.3059	0	3.07275	40.9983	25.6384	17.0509	28.5745	23.0595	26.8755
ENSG00000241644.2	INMT	4.5576	1.83761	1.12334	1.63585	0.101871	1.7554	0	1.84395	0	4.05708	0	4.34824	12.4188	6.1455	1.17138	0	0	21.9071	9.39462	2.51958
ENSG00000112562.19	SMOC2	28.6634	0.833246	0.509367	1.63585	0.101872	1.75411	9.68842	49.7866	18.5826	9.12843	1.86209	16.3059	46.2883	11.2668	3.51414	10.6827	12.7881	58.1016	76.8651	76.4273
ENSG00000186648.15	CARMIL3	31.9377	-0.533473	0.326143	-1.6357	0.101902	1.75332	18.4961	15.6736	44.1336	19.2711	35.3797	10.8706	36.1275	21.5093	35.1414	43.7989	53.7102	27.6221	34.1623	51.2315
ENSG00000279296.1	PRAL	4.98647	1.17891	0.721043	1.635	0.102048	1.75453	0.880765	3.6879	2.32282	4.05708	1.86209	3.26118	3.38695	2.0485	0	4.27306	3.41017	15.2398	11.1027	14.2776
ENSG00000113205.5	PCDHB3	11.7722	-0.809291	0.49515	-1.63444	0.102167	1.75527	21.1384	3.6879	15.0983	3.04281	13.0346	8.69649	22.5797	10.2425	4.68552	5.34133	11.0831	19.0497	15.373	11.758
ENSG00000243970.3	PPIEL	134.954	-0.309662	0.18948	-1.63427	0.102203	1.75458	174.392	113.403	128.916	115.627	139.657	163.059	114.027	142.371	138.223	73.7103	166.246	94.296	175.936	149.495
ENSG00000280239.1	AC011498.7	34.5647	-0.447682	0.273984	-1.63397	0.102264	1.75434	52.8459	26.7373	36.0037	29.4138	29.7935	16.3059	38.3854	37.8973	36.3128	21.3653	36.6593	46.6718	46.1191	29.3951
ENSG00000224523.1	AL445213.1	1.89202	-1.90093	1.16355	-1.63372	0.102317	1.75394	3.52306	0.921975	1.16141	2.02854	2.79314	2.17412	4.51594	0	5.8569	0	0.852543	0.952485	1.70811	0
ENSG00000168672.4	LRATD2	984.253	0.197473	0.120924	1.63303	0.102463	1.75515	846.415	1190.27	1022.04	975.728	864.01	1156.63	978.829	1092.87	864.478	1125.95	846.575	693.409	959.96	1162.37
ENSG00000273240.1	AC013468.1	4.19368	-1.15115	0.705676	-1.63127	0.102833	1.76017	4.40383	0.921975	2.32282	3.04281	5.58627	1.08706	5.64492	4.097	5.8569	4.27306	9.37797	1.90497	6.83245	3.35944
ENSG00000279812.1	AC120057.4	13.7568	-0.681482	0.417905	-1.63071	0.102951	1.7609	17.6153	8.29777	11.6141	9.12843	22.3451	7.60943	18.0637	13.3153	16.3993	4.27306	15.3458	18.0972	15.373	15.1175
ENSG00000159228.13	CBR1	421.631	0.241975	0.148396	1.6306	0.102974	1.75999	419.244	475.739	502.89	431.065	295.141	323.944	322.889	338.003	371.327	527.723	394.727	767.703	358.704	373.738
ENSG00000083845.9	RPS5	8994.67	0.229641	0.140836	1.63056	0.102984	1.75886	8826.15	9339.61	9424.84	8557.4	4991.34	7172.43	5879.75	6236.66	8585.04	8771.53	9820.44	20302.2	9019.69	8998.27
ENSG00000272541.1	AL021368.3	1.47797	2.58278	1.584	1.63054	0.102987	1.75762	1.76153	0	0	4.05708	0	0	1.12898	4.097	0	3.2048	0	4.76242	0	1.67972
ENSG00000183840.7	GPR39	4.9621	1.18459	0.72658	1.63036	0.103026	1.75698	2.6423	11.9857	1.16141	6.08562	5.58627	3.26118	6.7739	3.07275	2.34276	3.2048	2.55763	12.3823	0.854057	7.55874
ENSG00000144824.21	PHLDB2	7.25142	1.22947	0.75411	1.63036	0.103026	1.75569	3.52306	11.0637	0	7.09989	5.58627	5.43531	18.0637	11.2668	0	13.8875	1.70509	8.57236	11.9568	3.35944
ENSG00000122223.13	CD244	94.9079	-0.28054	0.172083	-1.63026	0.103047	1.75475	44.919	40.5669	27.8738	25.3568	121.967	95.6614	203.217	138.274	127.68	101.485	92.9272	94.296	120.422	94.0644
ENSG00000139044.12	B4GALNT3	28.5076	0.606805	0.372218	1.63024	0.103051	1.75353	28.1845	39.6449	55.7477	60.8562	0.931046	2.17412	2.25797	4.097	15.2279	50.2085	22.1661	51.4342	40.1407	26.0357
ENSG00000253474.2	AC044893.1	50.4202	0.385862	0.236747	1.62985	0.103133	1.75363	81.9112	85.7437	55.7477	70.9989	24.2072	40.2213	37.2565	32.776	24.599	26.7066	52.8577	72.3888	31.6001	68.8686
ENSG00000287851.1	AP001885.2	2.62698	1.59358	0.978078	1.6293	0.10325	1.75434	0.880765	6.45382	1.16141	6.08562	0	2.17412	3.38695	4.097	0	2.13653	0.852543	1.90497	5.12434	2.51958
ENSG00000280276.1	AC009229.4	3.81257	-1.55026	0.951685	-1.62896	0.103321	1.75426	7.92689	3.6879	0	1.01427	17.6899	3.26118	10.1609	4.097	4.68552	0	0.852543	0	0	0
ENSG00000230551.4	AC021078.1	312.487	-0.294755	0.180954	-1.62889	0.103337	1.75324	309.149	210.21	272.931	408.751	394.763	323.944	338.695	311.372	353.757	254.247	299.243	129.538	388.596	379.617
ENSG00000156042.18	CFAP70	73.8116	-0.41488	0.254731	-1.6287	0.103376	1.75262	60.7728	86.6656	130.078	99.3985	85.6562	45.6566	75.6419	59.4065	108.938	42.7306	52.0051	25.7171	67.4705	93.2245
ENSG00000124562.10	SNRPC	1468.52	0.204661	0.125666	1.62861	0.103396	1.75167	1516.68	1685.37	1666.62	1537.63	1201.98	1325.13	1241.88	1222.95	1015.59	1490.23	1524.35	2531.7	1301.58	1297.58
ENSG00000175029.17	CTBP2	1174.14	-0.177732	0.10914	-1.62847	0.103426	1.7509	1004.07	936.727	963.97	1042.67	1495.26	1246.86	1259.95	1231.15	1676.24	1155.86	1143.26	878.191	1219.59	1184.2
ENSG00000261795.1	AC093627.7	611.118	0.241178	0.148273	1.62658	0.103827	1.7564	939.777	991.123	830.408	810.402	215.072	470.698	368.049	331.857	405.297	494.607	725.514	806.755	527.807	638.294
ENSG00000130751.10	NPAS1	76.9698	0.447313	0.275023	1.62645	0.103853	1.75556	89.8381	114.325	89.4285	77.0845	7.44836	13.0447	15.8058	17.4123	19.9134	74.7786	127.029	238.121	111.881	81.4665
ENSG00000182985.18	CADM1	3458.34	-0.194211	0.119413	-1.62638	0.103869	1.75455	3721.23	4158.11	3435.45	3732.51	1506.43	1251.21	2038.94	2067.96	5566.39	4170.51	5040.23	3282.26	4739.16	3706.3
ENSG00000141756.19	FKBP10	175.544	0.831125	0.511146	1.626	0.103949	1.75462	57.2497	297.798	109.172	107.513	113.588	125.012	190.798	111.643	44.5124	212.585	80.9916	486.72	312.585	207.446
ENSG00000164403.15	SHROOM1	258.257	0.271518	0.167021	1.62565	0.104025	1.75462	280.083	266.451	351.907	314.424	185.278	183.713	211.12	215.093	146.422	292.705	261.731	437.191	202.411	267.076
ENSG00000185803.12	SLC52A2	916.138	0.311385	0.191571	1.62543	0.104071	1.75412	1226.91	1180.13	1357.69	1085.27	756.009	814.209	704.486	699.563	335.014	966.78	782.634	1497.31	691.786	728.159
ENSG00000233775.1	AL109945.1	1.78512	-2.59879	1.60002	-1.62422	0.104328	1.75718	2.6423	0	3.48423	0	0	0	5.64492	0	0	6.40959	4.26272	0	1.70811	0.839861
ENSG00000233101.10	HOXB-AS3	8.69325	-1.06085	0.653336	-1.62374	0.10443	1.75762	8.80765	17.5175	16.2597	12.1712	21.414	8.69649	15.8058	1.02425	2.34276	3.2048	8.52543	0	3.41623	2.51958
ENSG00000178623.12	GPR35	1087.02	0.192147	0.118346	1.62359	0.104462	1.75688	1288.56	1409.7	1235.74	1091.35	682.456	806.599	1005.92	1000.69	619.66	718.943	1007.71	1626.84	1242.65	1481.51
ENSG00000105519.18	CAPS	143.659	0.342202	0.210829	1.62313	0.104563	1.75729	206.099	137.374	178.857	165.326	111.725	119.577	114.027	144.419	63.2545	110.031	137.259	308.605	81.1354	133.538
ENSG00000155729.13	KCTD18	615.111	-0.164104	0.101108	-1.62305	0.104579	1.75628	586.59	591.908	612.063	562.92	666.629	589.187	679.648	619.671	793.024	665.53	595.075	444.81	614.921	589.582
ENSG00000271383.7	NBPF19	14.4394	-0.960589	0.591996	-1.62263	0.104669	1.75653	14.973	3.6879	3.48423	23.3282	34.4487	17.393	18.0637	15.3638	15.2279	8.54613	20.461	0	17.9352	9.23847
ENSG00000225364.1	ATP6V0E1P1	2.1301	2.10986	1.30048	1.62236	0.104726	1.7562	0.880765	0.921975	0	5.07135	0	11.9577	3.38695	1.02425	0	3.2048	0	0	0.854057	2.51958
ENSG00000175279.22	CENPS	8.72589	-1.16457	0.717955	-1.62207	0.104789	1.75599	19.3768	0	10.4527	4.05708	6.51732	6.52237	15.8058	10.2425	10.5424	3.2048	2.55763	20.9547	10.2487	1.67972
ENSG00000215367.10	TMED11P	2.54075	-1.84636	1.13852	-1.62173	0.104862	1.75594	1.76153	0.921975	6.96846	5.07135	0	0	2.25797	0	5.8569	0	4.26272	0	4.27028	4.1993
ENSG00000153944.12	MSI2	608.344	-0.185726	0.114542	-1.62146	0.104918	1.75561	495.871	517.228	551.669	542.635	353.797	316.335	373.694	335.954	844.564	753.127	873.004	565.776	1071.84	921.327
ENSG00000270872.2	SRGAP2D	14.5818	-0.791615	0.488218	-1.62144	0.104923	1.75444	13.2115	15.6736	23.2282	8.11416	21.414	9.78355	16.9348	25.6063	28.1131	10.6827	10.2305	0	9.39462	11.758
ENSG00000121904.17	CSMD2	2.55898	1.75021	1.07985	1.6208	0.105061	1.75546	1.76153	2.76592	0	0	0.931046	5.43531	0	6.1455	0	3.2048	0.852543	2.85745	6.83245	5.03916
ENSG00000184492.6	FOXD4L1	2.69477	1.77501	1.09533	1.62053	0.105118	1.75515	0	4.60987	0	1.01427	4.65523	1.08706	2.25797	4.097	2.34276	1.06827	0.852543	12.3823	0	3.35944
ENSG00000235034.7	C19orf81	14.5713	0.868414	0.535924	1.62041	0.105145	1.75434	12.3307	12.9076	22.0668	12.1712	8.37941	15.2189	2.25797	8.194	0	27.7749	26.4288	34.2895	8.54057	13.4378
ENSG00000022556.16	NLRP2	3.50046	-1.70095	1.04997	-1.62	0.105233	1.75453	2.6423	0	1.16141	0	7.44836	0	3.38695	0	4.68552	11.7509	4.26272	8.57236	3.41623	1.67972
ENSG00000100644.17	HIF1A	18870.6	-0.193349	0.119384	-1.61956	0.105326	1.75482	8640.31	7184.03	6161.28	7771.34	48046.6	34440.3	39646.5	33888.3	18979.9	17406.3	11774.5	7842.76	11201.8	11204.6
ENSG00000270076.1	AF131215.7	4.12798	-1.25545	0.775185	-1.61955	0.105329	1.75361	5.28459	1.84395	4.64564	1.01427	3.72418	3.26118	1.12898	2.0485	8.19965	0	9.37797	2.85745	7.68651	6.71888
ENSG00000174038.13	C9orf131	2.76054	1.70833	1.055	1.61927	0.105389	1.75335	1.76153	0	2.32282	7.09989	0	5.43531	2.25797	7.16975	0	1.06827	3.41017	4.76242	0	3.35944
ENSG00000261329.6	AC016597.1	2.75171	-1.58487	0.978764	-1.61926	0.105391	1.75213	2.6423	0	3.48423	3.04281	0	1.08706	5.64492	2.0485	7.02828	3.2048	3.41017	0.952485	5.9784	0
ENSG00000249617.1	AC106872.6	2.76641	1.67211	1.03272	1.61913	0.105419	1.75133	1.76153	5.53185	1.16141	8.11416	0.931046	2.17412	0	1.02425	5.8569	1.06827	0	8.57236	0.854057	1.67972
ENSG00000117984.15	CTSD	80021.8	0.291341	0.180021	1.61837	0.105582	1.75279	105974	96803.7	97524.7	78475.1	114275	116500	108666	101450	24194.8	39644.4	43650.2	120375	31030.4	41742.7
ENSG00000279611.1	AC012313.10	24.7947	-0.507307	0.313529	-1.61805	0.105651	1.75267	22.8999	22.1274	56.9091	30.4281	18.6209	16.3059	24.8376	23.5578	16.3993	12.8192	30.6915	10.4773	35.0163	26.0357
ENSG00000167925.16	GHDC	1508.33	0.191178	0.118195	1.61747	0.105777	1.7535	1877.79	1957.35	1519.12	1573.13	1695.43	1675.16	1552.35	1438.05	798.881	1141.98	1402.43	2173.57	1069.28	1242.15
ENSG00000188886.3	ASTL	3.60756	1.66586	1.03003	1.61729	0.105817	1.75291	0	1.84395	8.12987	6.08562	0	6.52237	0	1.02425	0	5.34133	1.70509	2.85745	11.9568	5.03916
ENSG00000164694.17	FNDC1	7.3256	-1.07314	0.663571	-1.61722	0.105832	1.7519	3.52306	5.53185	17.4211	12.1712	2.79314	4.34824	6.7739	2.0485	15.2279	2.13653	11.9356	0	10.2487	8.39861
ENSG00000287464.1	AC100810.7	2.02008	-1.79137	1.10777	-1.6171	0.105858	1.75108	4.40383	1.84395	5.80705	2.02854	0.931046	2.17412	2.25797	0	1.17138	0	5.11526	0	1.70811	0.839861
ENSG00000140675.13	SLC5A2	2.08509	-2.0549	1.27089	-1.6169	0.105901	1.75054	3.52306	0	2.32282	3.04281	1.86209	0	1.12898	1.02425	12.8852	0	0	0	2.56217	0.839861
ENSG00000102390.11	PBDC1	880.67	0.224127	0.138659	1.61639	0.106011	1.7511	1041.06	1093.46	1241.55	1007.17	723.422	855.517	795.934	743.606	584.518	946.483	753.648	1200.13	602.964	739.917
ENSG00000143256.5	PFDN2	829.473	0.207402	0.128316	1.61634	0.106021	1.75002	922.161	868.5	901.254	790.117	727.147	785.945	742.871	825.546	632.545	953.961	860.216	1343	579.904	679.447
ENSG00000129559.13	NEDD8	671.741	0.251557	0.155656	1.61611	0.106071	1.74961	634.151	685.949	629.484	540.606	747.63	779.423	728.195	730.29	452.152	714.67	578.877	1221.09	468.023	493.838
ENSG00000137876.11	RSL24D1	1921.54	0.133557	0.0826424	1.61609	0.106076	1.74843	1691.95	1917.71	1832.7	1889.59	1539.02	1871.92	1729.6	1842.63	2056.94	2280.75	2026.49	2200.24	1962.62	2059.34
ENSG00000182809.11	CRIP2	11.4871	0.837991	0.518674	1.61564	0.106172	1.74878	5.28459	17.5175	13.9369	14.1998	0.931046	3.26118	2.25797	0	7.02828	32.048	18.7559	29.527	6.83245	9.23847
ENSG00000105671.12	DDX49	1034.08	0.210828	0.130619	1.61407	0.106511	1.75312	1144.11	1160.77	1246.19	1125.84	666.629	717.46	625.457	733.363	727.427	1232.78	1213.17	1792.58	1064.15	1027.15
ENSG00000151838.12	CCDC175	1.89532	-1.96648	1.21839	-1.61399	0.106529	1.75216	1.76153	0	3.48423	0	0	0	2.25797	0	2.34276	2.13653	5.11526	0.952485	5.12434	3.35944
ENSG00000258439.1	AC007956.2	1.87863	-2.01521	1.24861	-1.61396	0.106536	1.75103	3.52306	0.921975	0	3.04281	0.931046	0	2.25797	1.02425	3.51414	0	1.70509	0	8.54057	0.839861
ENSG00000173077.16	DELEC1	4.4073	-1.24312	0.770243	-1.61393	0.106543	1.74991	5.28459	6.45382	5.80705	3.04281	7.44836	1.08706	7.90289	8.194	1.17138	0	3.41017	0	8.54057	3.35944
ENSG00000260549.2	MT1L	4.73699	1.13985	0.706488	1.6134	0.106657	1.75054	3.52306	2.76592	4.64564	10.1427	0.931046	4.34824	0	2.0485	7.02828	8.54613	5.9678	10.4773	0.854057	5.03916
ENSG00000160124.9	CCDC58	147.239	0.264582	0.164005	1.61326	0.106689	1.74982	172.63	185.317	147.499	149.098	72.6216	94.5743	76.7709	102.425	114.795	217.926	225.924	225.739	134.087	141.936
ENSG00000177410.13	ZFAS1	408.807	0.224884	0.13941	1.61311	0.10672	1.74908	325.883	363.258	360.037	366.152	384.522	514.18	389.499	439.403	343.214	366.415	397.285	721.031	397.99	354.421
ENSG00000243404.2	RPL35AP32	2.71581	-1.82182	1.12946	-1.61301	0.106743	1.74823	2.6423	0	6.96846	3.04281	0	2.17412	11.2898	0	5.8569	0	0.852543	0.952485	2.56217	1.67972
ENSG00000170356.9	OR2A20P	2.96085	-1.56715	0.971731	-1.61274	0.106801	1.74794	0.880765	0.921975	4.64564	1.01427	16.7588	2.17412	4.51594	2.0485	0	0	3.41017	0	2.56217	2.51958
ENSG00000277954.1	AC092376.2	25.3283	-0.461141	0.28603	-1.61221	0.106916	1.74859	22.0191	16.5955	20.9054	12.1712	30.7245	20.6542	36.1275	27.6548	48.0265	30.9797	15.3458	12.3823	32.4542	28.5553
ENSG00000253557.6	AC100849.1	16.9638	0.653528	0.405381	1.61213	0.106933	1.74763	12.3307	9.21975	9.29128	19.2711	12.1036	14.1318	11.2898	11.2668	9.37103	48.072	22.1661	28.5745	10.2487	20.1567
ENSG00000197415.12	VEPH1	2.02855	1.96191	1.21706	1.612	0.106961	1.74686	2.6423	5.53185	0	0	3.72418	2.17412	0	5.12125	0	2.13653	0.852543	2.85745	0	3.35944
ENSG00000202415.1	RN7SKP269	3.5859	1.38352	0.858367	1.6118	0.107005	1.74634	4.40383	0.921975	1.16141	7.09989	4.65523	4.34824	1.12898	6.1455	0	2.13653	2.55763	11.4298	0.854057	3.35944
ENSG00000115042.10	FAHD2A	782.699	0.179518	0.111378	1.61179	0.107008	1.74516	851.7	881.408	847.829	864.158	567.007	526.138	495.624	627.865	708.684	835.384	883.235	1292.52	746.446	829.782
ENSG00000230606.11	AC092683.1	14.7796	-0.671886	0.416956	-1.61141	0.107091	1.74528	19.3768	11.9857	15.0983	24.3425	11.1725	3.26118	5.64492	4.097	23.4276	12.8192	23.8712	8.57236	24.7676	18.4769
ENSG00000169715.15	MT1E	34.6326	0.68574	0.425559	1.61139	0.107096	1.74413	38.7537	20.2834	52.2634	22.3139	6.51732	29.3507	5.64492	27.6548	44.5124	56.6181	18.7559	88.5811	32.4542	41.1532
ENSG00000100558.9	PLEK2	716.128	0.21859	0.13566	1.61131	0.107111	1.74316	642.959	761.551	812.987	700.861	562.352	576.142	475.302	694.442	711.027	1168.68	707.611	902.003	688.37	621.497
ENSG00000152380.10	FAM151B	94.198	-0.315792	0.195994	-1.61123	0.107129	1.74221	67.8189	55.3185	91.7513	100.413	102.415	105.445	135.478	100.377	126.509	115.373	96.3374	40.9568	101.633	78.9469
ENSG00000105220.17	GPI	5141.43	0.173828	0.107898	1.61104	0.107171	1.74168	5421.11	5973.48	6349.43	5425.33	3726.04	4477.61	3923.22	4136.95	4276.71	5788.93	5353.97	7442.72	4759.66	4924.94
ENSG00000188672.19	RHCE	3.75282	1.3978	0.867823	1.6107	0.107245	1.74167	4.40383	3.6879	5.80705	9.12843	0	1.08706	0	4.097	4.68552	4.27306	0.852543	1.90497	0.854057	11.758
ENSG00000280071.4	GATD3B	122.558	0.244656	0.151898	1.61065	0.107255	1.7406	125.949	163.19	140.531	147.069	115.45	115.228	83.5448	103.449	76.1397	103.622	139.817	151.445	106.757	143.616
ENSG00000280426.1	AC084876.2	2.30531	1.99321	1.23768	1.61044	0.107302	1.74014	0	4.60987	0	7.09989	0	0	7.90289	5.12125	0	2.13653	0.852543	2.85745	0.854057	0.839861
ENSG00000207750.1	MIR553	3.79088	-1.64737	1.02303	-1.61028	0.107336	1.73948	3.52306	3.6879	16.2597	1.01427	2.79314	0	3.38695	0	10.5424	1.06827	0	5.71491	2.56217	2.51958
ENSG00000268601.1	AC115522.1	2.03049	-1.86485	1.15873	-1.60939	0.107531	1.74142	1.76153	0.921975	3.48423	0	5.58627	3.26118	3.38695	5.12125	2.34276	0	0.852543	0	1.70811	0
ENSG00000241360.2	PDXP	111.225	0.298962	0.185767	1.60934	0.107542	1.74037	186.722	234.182	160.274	135.912	78.2078	116.316	83.5448	129.056	25.7703	50.2085	74.1712	82.8662	103.341	96.584
ENSG00000184730.11	APOBR	5170.19	0.242496	0.150696	1.60917	0.107578	1.73975	6790.7	6408.65	6664.17	5164.66	4167.36	4827.64	4372.55	4762.76	2760.94	4512.35	4536.38	9001.93	4021.75	4390.79
ENSG00000166432.15	ZMAT1	225.509	-0.360377	0.224021	-1.60868	0.107687	1.74029	305.626	168.721	217.184	327.609	162.002	213.064	221.281	185.389	432.239	208.312	289.012	113.346	156.292	157.054
ENSG00000178741.12	COX5A	2495.61	0.198188	0.123229	1.60829	0.107771	1.74043	2760.32	2795.43	2941.85	2653.33	1569.74	1888.23	1802.99	1703.33	1938.63	2949.48	2763.94	4263.32	2365.74	2542.26
ENSG00000137124.8	ALDH1B1	62.7855	0.398957	0.248087	1.60813	0.107806	1.73978	45.7998	98.6513	75.4916	92.2986	10.2415	22.8283	21.4507	19.4608	65.5972	120.714	91.2221	77.1513	71.7408	66.349
ENSG00000037757.14	MRI1	404.101	-0.178783	0.111182	-1.60802	0.107831	1.73898	423.648	385.386	458.757	395.565	414.315	350.034	381.597	349.269	420.525	303.387	469.751	422.903	429.591	452.685
ENSG00000224796.1	RPL32P1	3.00605	-2.15093	1.3383	-1.60722	0.108007	1.7406	9.68842	4.60987	5.80705	0	0	3.26118	4.51594	0	2.34276	0	6.82034	0	0	5.03916
ENSG00000230337.1	EXOSC10-AS1	7.60324	-0.992897	0.617829	-1.60707	0.108038	1.73989	10.5692	3.6879	19.744	15.2141	9.31046	0	4.51594	2.0485	8.19965	2.13653	3.41017	4.76242	10.2487	12.5979
ENSG00000281005.1	LINC00921	109.366	0.396573	0.246821	1.60673	0.108115	1.73991	98.6457	155.814	74.3302	140.984	85.6562	155.45	69.997	152.613	124.166	54.4816	92.9272	93.3435	105.903	126.819
ENSG00000124762.14	CDKN1A	13373.2	0.22272	0.138622	1.60667	0.108127	1.7389	12922.6	15395.1	15315.5	14054.7	10817.8	14119.8	12916.7	12966	9577.2	19870.8	13013.2	13299.5	11574.2	11381.8
ENSG00000117697.15	NSL1	1011.89	-0.145337	0.0904602	-1.60664	0.108134	1.7378	863.15	862.969	865.25	867.201	1288.57	1076.19	1215.92	1078.54	1208.86	1043.7	998.328	887.716	1021.45	888.572
ENSG00000164466.13	SFXN1	452.191	-0.227722	0.141741	-1.60661	0.108141	1.73671	312.672	329.145	507.536	421.936	357.521	286.984	365.791	320.59	548.205	695.441	619.799	380.994	698.618	485.439
ENSG00000259257.1	AC037479.1	1.51272	2.51642	1.56703	1.60585	0.108306	1.73815	0	3.6879	5.80705	4.05708	0	2.17412	0	1.02425	0	1.06827	0	0	0	3.35944
ENSG00000171817.17	ZNF540	117.335	-0.356949	0.222282	-1.60584	0.10831	1.73701	145.326	110.637	133.562	129.827	120.105	131.534	143.381	157.735	165.164	61.9594	115.093	51.4342	84.5516	92.3847
ENSG00000096384.20	HSP90AB1	18270.7	0.175282	0.109172	1.60557	0.108369	1.73675	18734.8	22586.5	21899.5	21381.8	11732.1	14029.6	10177.8	12540.9	18074.4	27370	20629.8	19888.8	19081.3	17662.3
ENSG00000234964.4	FABP5P7	76.2839	0.310874	0.193692	1.605	0.108494	1.73756	59.892	70.9921	106.85	89.2558	60.518	102.184	68.868	78.8673	76.1397	105.758	57.1204	85.7236	49.5353	56.2707
ENSG00000153774.9	CFDP1	411.353	0.232092	0.144624	1.6048	0.108539	1.73707	361.995	368.79	463.402	400.637	478.557	483.742	410.95	437.355	243.647	401.668	404.105	675.312	286.963	341.823
ENSG00000143819.12	EPHX1	2319.23	0.249377	0.1554	1.60474	0.108551	1.73607	2858.96	3195.57	3255.43	2869.37	1902.13	2556.77	2397.96	2429.52	1752.38	1451.77	1462.96	3215.59	1306.71	1814.1
ENSG00000253535.5	AC120193.1	21.9115	-0.664665	0.414199	-1.6047	0.10856	1.73501	6.16536	20.2834	18.5826	8.11416	26.0693	17.393	16.9348	6.1455	42.1697	17.0923	20.461	5.71491	51.2434	50.3916
ENSG00000169193.12	CCDC126	180.521	-0.236458	0.147392	-1.60428	0.108653	1.73529	156.776	118.013	130.078	143.012	288.624	231.544	233.7	264.257	242.476	173.059	141.522	106.678	166.541	131.018
ENSG00000203772.7	SPRN	3.30715	1.28219	0.799414	1.60392	0.108732	1.73537	1.76153	2.76592	1.16141	3.04281	4.65523	7.60943	4.51594	8.194	0	2.13653	0.852543	2.85745	1.70811	5.03916
ENSG00000175183.10	CSRP2	18.372	0.939087	0.585552	1.60377	0.108766	1.73471	1.76153	16.5955	8.12987	9.12843	11.1725	13.0447	24.8376	7.16975	0	13.8875	12.7881	73.3413	40.9947	24.356
ENSG00000010278.15	CD9	30294.6	0.17608	0.109812	1.60348	0.10883	1.73453	36502.4	43574.4	44371.6	38239	19031.5	27761.4	19204	25870.5	28894.4	29681.8	28318.1	31533.9	25361.2	25779.5
ENSG00000130175.10	PRKCSH	6494.21	0.205669	0.128278	1.6033	0.108868	1.73395	6670.92	7219.06	6974.26	6096.78	5384.24	5642.93	5508.31	5730.68	4617.58	5956.65	6633.64	12411.8	5758.05	6314.07
ENSG00000196502.12	SULT1A1	179.655	0.319138	0.199051	1.6033	0.108869	1.73278	137.399	142.906	195.117	180.54	133.14	109.793	135.478	177.195	152.279	210.448	160.278	442.905	155.438	182.25
ENSG00000287226.1	AC084740.1	5.76749	1.03278	0.644229	1.60312	0.108907	1.73219	9.68842	16.5955	4.64564	11.157	2.79314	1.08706	1.12898	8.194	2.34276	3.2048	3.41017	11.4298	1.70811	3.35944
ENSG00000204634.13	TBC1D8	2554.91	-0.20279	0.126497	-1.60312	0.108908	1.73101	2676.65	2492.1	2357.66	2444.39	3005.41	3041.6	2839.39	3001.05	2707.06	1778.66	2443.39	1459.21	2882.44	2639.68
ENSG00000267327.2	AC009271.1	6.42107	-0.992655	0.619319	-1.60282	0.108975	1.73088	4.40383	1.84395	15.0983	5.07135	3.72418	4.34824	6.7739	4.097	2.34276	0	4.26272	4.76242	24.7676	8.39861
ENSG00000245975.2	AC090515.2	6.40838	0.922842	0.575826	1.60264	0.109014	1.73032	7.92689	12.9076	2.32282	12.1712	2.79314	8.69649	2.25797	5.12125	8.19965	9.61439	4.26272	6.66739	3.41623	3.35944
ENSG00000118960.13	HS1BP3	1668.43	0.187547	0.117041	1.6024	0.109066	1.72996	2055.71	2150.05	2035.95	1724.26	1737.33	1726.25	1577.19	1794.49	939.446	1411.18	1557.6	1953.55	1159.81	1535.27
ENSG00000114767.7	RRP9	263.793	0.246194	0.15367	1.6021	0.109134	1.72985	332.048	385.386	301.966	252.553	217.865	226.109	190.798	204.85	221.391	277.749	216.546	419.093	198.995	247.759
ENSG00000007968.7	E2F2	5.11417	1.32352	0.826356	1.60164	0.109236	1.73029	0.880765	0.921975	1.16141	0	1.86209	4.34824	0	9.21825	1.17138	19.2288	6.82034	5.71491	6.83245	13.4378
ENSG00000235271.6	Z97353.2	2.42768	2.14813	1.34143	1.60138	0.109293	1.73	0.880765	2.76592	0	3.04281	0	3.26118	9.03187	10.2425	0	0	0	4.76242	0	0
ENSG00000158089.15	GALNT14	8.19243	1.04113	0.650261	1.60109	0.109356	1.72981	5.28459	16.5955	15.0983	14.1998	0	0	7.90289	5.12125	0	12.8192	3.41017	11.4298	9.39462	13.4378
ENSG00000280408.1	AC032044.2	2.23565	-1.93575	1.20912	-1.60096	0.109385	1.7291	3.52306	1.84395	6.96846	0	0	0	0	0	4.68552	2.13653	6.82034	1.90497	3.41623	0
ENSG00000267694.1	AP005131.5	1.99316	-1.86186	1.1633	-1.6005	0.109488	1.72954	0	0	3.48423	1.01427	1.86209	1.08706	1.12898	1.02425	4.68552	0	2.55763	0	8.54057	2.51958
ENSG00000196972.9	SMIM10L2B	4.67171	1.20838	0.755054	1.60039	0.109511	1.72873	3.52306	3.6879	2.32282	9.12843	2.79314	5.43531	6.7739	2.0485	0	7.47786	5.11526	9.52485	0.854057	6.71888
ENSG00000143951.16	WDPCP	177.498	0.219635	0.137242	1.60035	0.109522	1.72771	165.584	192.693	144.015	189.669	184.347	202.193	217.894	199.729	147.594	207.244	144.932	173.352	147.752	167.972
ENSG00000274038.1	AC007014.2	1.7496	1.99777	1.24835	1.60033	0.109526	1.7266	0.880765	1.84395	0	1.01427	0	4.34824	2.25797	4.097	0	0	1.70509	6.66739	0	1.67972
ENSG00000108389.9	MTMR4	918.265	-0.221523	0.138433	-1.60021	0.109552	1.72583	815.589	820.558	810.664	883.429	1069.77	914.218	1053.34	963.819	1097.58	834.316	970.194	492.435	1055.61	1074.18
ENSG00000232063.2	AL691447.2	4.18669	1.13341	0.708452	1.59984	0.109633	1.72594	2.6423	9.21975	4.64564	3.04281	2.79314	7.60943	1.12898	3.07275	2.34276	9.61439	1.70509	5.71491	2.56217	2.51958
ENSG00000138778.13	CENPE	50.9514	-0.464641	0.290525	-1.59932	0.10975	1.72661	28.1845	36.879	39.4879	30.4281	62.3801	47.8307	65.4811	36.873	67.94	90.8026	58.8255	13.3348	80.2813	54.5909
ENSG00000266865.6	AC138207.8	87.8119	-0.30757	0.192429	-1.59836	0.109963	1.72878	64.2959	52.5526	53.4248	54.7706	105.208	77.1813	116.285	104.474	142.908	69.4373	92.0746	72.3888	108.465	115.901
ENSG00000180353.11	HCLS1	7983.23	0.174774	0.109356	1.59821	0.109995	1.72811	8125.94	8054.37	8326.14	8066.49	6151.42	6288.65	5686.69	6007.23	6542.15	9857.96	9108.57	12693.8	8127.2	8728.67
ENSG00000176485.12	PLAAT3	366.336	-0.25782	0.16132	-1.59819	0.11	1.72702	265.11	202.834	317.065	214.011	765.319	553.314	722.55	399.458	368.984	360.006	216.546	298.128	216.93	228.442
ENSG00000108352.13	RAPGEFL1	100.74	0.282016	0.176522	1.59763	0.110126	1.72781	134.757	129.998	137.046	121.712	73.5526	110.88	75.6419	117.789	60.9117	74.7786	91.2221	109.536	72.5948	99.9434
ENSG00000281100.1	AC105749.1	7.44179	0.997418	0.62432	1.59761	0.110131	1.72672	4.40383	7.3758	6.96846	16.2283	4.65523	5.43531	1.12898	9.21825	0	7.47786	7.67289	12.3823	14.519	6.71888
ENSG00000239883.8	PARGP1	111.637	-0.398016	0.249136	-1.59759	0.110135	1.72563	87.1958	86.6656	113.818	126.784	108.932	123.925	135.478	120.862	153.451	75.8469	140.67	34.2895	132.379	122.62
ENSG00000111481.10	COPZ1	2231.87	0.147434	0.0922921	1.59747	0.110161	1.72486	2186.94	2410.04	2182.29	2233.42	1941.23	2102.38	1989.27	2010.6	2020.63	2632.21	2372.63	2971.75	2081.34	2111.41
ENSG00000224628.2	AL121723.1	5.1128	-1.15872	0.725398	-1.59735	0.110187	1.72411	3.52306	0.921975	9.29128	0	14.8967	3.26118	3.38695	3.07275	8.19965	3.2048	4.26272	5.71491	5.12434	6.71888
ENSG00000011426.11	ANLN	69.0296	-0.372114	0.232991	-1.59712	0.11024	1.72376	45.7998	28.5812	17.4211	24.3425	91.2425	72.8331	97.0926	85.0128	99.5672	103.622	89.517	33.337	100.779	77.2672
ENSG00000141349.8	G6PC3	1660.57	0.203906	0.127682	1.59698	0.11027	1.72308	1789.71	2022.81	1882.64	1707.02	1330.46	1416.44	1236.24	1228.08	1188.95	2084.19	1762.21	2480.27	1551.82	1567.18
ENSG00000266232.1	MIR3178	2.11674	2.35363	1.47388	1.59689	0.11029	1.72223	0	3.6879	3.48423	8.11416	0	4.34824	0	0	0	3.2048	5.11526	0	0	1.67972
ENSG00000107833.10	NPM3	332.415	0.247051	0.154812	1.59581	0.110531	1.72482	402.51	395.527	380.942	361.08	180.623	250.024	152.413	130.08	236.619	398.463	411.778	684.837	326.25	342.663
ENSG00000280537.2	AC068946.1	2.19051	1.87917	1.17774	1.59557	0.110584	1.72448	3.52306	4.60987	4.64564	1.01427	0	4.34824	0	3.07275	0	4.27306	0	0.952485	1.70811	2.51958
ENSG00000229635.1	AL137159.1	3.46076	-1.60681	1.0074	-1.595	0.110712	1.72532	2.6423	0	0	6.08562	6.51732	1.08706	7.90289	2.0485	3.51414	2.13653	3.41017	2.85745	10.2487	0
ENSG00000225891.2	DHDDS-AS1	18.098	-0.585292	0.367028	-1.59468	0.110784	1.72528	26.423	8.29777	17.4211	11.157	14.8967	16.3059	27.0956	21.5093	17.5707	7.47786	18.7559	11.4298	26.4758	28.5553
ENSG00000123201.14	GUCY1B2	2.23719	2.10367	1.31935	1.59448	0.110829	1.72482	6.16536	1.84395	0	1.01427	2.79314	5.43531	0	7.16975	0	2.13653	0	4.76242	0	0
ENSG00000168994.14	PXDC1	3341.48	0.171514	0.107571	1.59442	0.110843	1.72387	4464.6	4537.96	3486.55	3130.04	2635.79	3375.33	3121.64	3796.9	2732.83	2651.44	3059.78	4358.57	2503.24	2926.07
ENSG00000167526.14	RPL13	31188.6	0.241519	0.151504	1.59415	0.110903	1.72366	31845.8	35734.8	34209.3	29718.1	17198.3	23068.5	19477.2	20056.9	27671.5	28244.9	33000.2	77380.8	29163.5	29870.5
ENSG00000197217.13	ENTPD4	1483.73	-0.179156	0.112387	-1.5941	0.110915	1.72267	1305.29	1251.12	1133.54	1284.07	1912.37	1630.59	1783.79	1538.42	1846.09	1483.82	1482.57	973.439	1577.44	1569.7
ENSG00000204304.12	PBX2	2333.69	-0.138502	0.0868938	-1.59392	0.110954	1.72213	2384.23	2373.16	2452.9	2096.5	2442.13	2256.74	2473.6	2381.38	2322.85	1935.7	2445.09	2007.84	2569.86	2529.66
ENSG00000171793.16	CTPS1	337.022	0.274597	0.172281	1.59389	0.110961	1.72108	323.241	430.562	373.974	385.423	220.658	281.549	143.381	191.535	261.218	600.365	432.239	358.134	381.763	334.264
ENSG00000109390.13	NDUFC1	746.838	0.209043	0.131183	1.59353	0.111042	1.72119	711.658	764.317	752.593	745.489	688.043	756.595	669.487	721.072	631.373	740.308	712.726	1345.86	611.505	604.7
ENSG00000248909.1	HMGB1P21	3.10527	-1.677	1.05248	-1.59338	0.111076	1.72056	5.28459	0.921975	1.16141	0	0.931046	1.08706	0	5.12125	14.0566	2.13653	5.11526	0	5.9784	1.67972
ENSG00000225178.5	RPSAP58	121.941	0.302829	0.190082	1.59314	0.111128	1.72021	99.5265	136.452	88.2671	119.684	73.5526	140.231	99.3506	98.328	145.251	131.397	141.522	235.264	109.319	89.0252
ENSG00000186301.8	MST1P2	113.108	-0.300089	0.188415	-1.5927	0.111227	1.72061	147.969	87.5876	144.015	103.456	148.967	115.228	95.9636	115.74	113.624	69.4373	127.029	96.201	96.5084	121.78
ENSG00000280303.2	ERICD	6.448	1.00345	0.630032	1.59269	0.11123	1.71949	13.2115	7.3758	4.64564	3.04281	0.931046	3.26118	2.25797	7.16975	3.51414	12.8192	5.11526	14.2873	2.56217	10.0783
ENSG00000111669.15	TPI1	8475.23	0.179573	0.112762	1.59249	0.111275	1.71904	8642.07	9853.15	9395.8	8625.35	5973.59	6327.78	5973.45	6036.93	7058.73	10376.1	9626.92	14066.3	8373.17	8323.86
ENSG00000049449.10	RCN1	326.999	0.327613	0.20575	1.59229	0.11132	1.71859	211.384	349.429	406.493	294.138	221.589	221.76	144.51	158.759	221.391	635.618	377.677	581.016	405.677	348.542
ENSG00000166949.16	SMAD3	211.58	0.311139	0.195405	1.59228	0.111323	1.71749	303.864	499.71	284.545	350.938	59.5869	128.273	63.2231	103.449	141.737	102.554	253.205	189.544	216.93	264.556
ENSG00000251209.9	LINC00923	4.76357	-1.23103	0.773179	-1.59217	0.111347	1.71672	5.28459	3.6879	8.12987	4.05708	0	2.17412	10.1609	3.07275	10.5424	1.06827	7.67289	5.71491	5.12434	0
ENSG00000148296.7	SURF6	1210.1	0.219675	0.137981	1.59207	0.111369	1.71591	1372.23	1586.72	1451.76	1132.94	864.01	960.962	724.808	954.601	935.932	1547.92	1296.72	1889.73	1163.23	1059.9
ENSG00000206341.7	HLA-H	65.3899	0.426928	0.268208	1.59178	0.111434	1.71577	51.0844	76.5239	82.4601	89.2558	69.8284	50.0048	49.6753	45.067	19.9134	84.393	67.3509	111.441	52.9515	65.5091
ENSG00000170464.10	DNAJC18	199.166	-0.258837	0.162612	-1.59174	0.111442	1.71475	177.915	175.175	200.924	183.583	244.865	163.059	207.733	210.996	261.218	259.589	199.495	97.1534	210.098	196.527
ENSG00000264546.1	AC008026.3	1.56207	2.44244	1.53517	1.59099	0.111613	1.71624	1.76153	0	3.48423	1.01427	0	3.26118	0	1.02425	0	2.13653	0	6.66739	0	2.51958
ENSG00000159871.15	LYPD5	34.8985	-0.462975	0.29107	-1.5906	0.1117	1.71645	22.8999	25.8153	38.3265	40.5708	74.4836	34.786	58.7072	26.6305	35.1414	35.2528	20.461	8.57236	35.0163	31.9147
ENSG00000246627.6	CACNA1C-AS1	9.13947	-0.939257	0.59084	-1.5897	0.111903	1.71842	5.28459	0.921975	6.96846	8.11416	15.8278	5.43531	11.2898	14.3395	15.2279	6.40959	8.52543	0	12.8109	16.7972
ENSG00000100028.12	SNRPD3	1029.92	0.188671	0.118705	1.5894	0.111969	1.7183	1143.23	1076.87	1218.32	1139.03	861.217	896.825	723.679	950.504	935.932	1150.52	969.341	1515.4	883.095	954.921
ENSG00000160014.17	CALM3	7903.01	0.183586	0.11552	1.58922	0.112011	1.71781	8441.25	9519.39	9078.74	7912.32	6940.94	7428.98	6883.41	7370.5	6420.33	7537.68	7209.96	12124.2	6562.57	7211.88
ENSG00000118113.12	MMP8	53.3727	-0.533773	0.335954	-1.58883	0.112099	1.71801	13.2115	32.2691	11.6141	21.2997	120.105	30.4377	94.8346	54.2853	72.6255	52.345	35.8068	18.0972	129.817	60.47
ENSG00000136514.3	RTP4	18.5142	0.808084	0.508638	1.58872	0.112124	1.71725	14.973	4.60987	1.16141	13.1855	3.72418	7.60943	10.1609	18.4365	25.7703	11.7509	15.3458	52.3867	17.9352	62.1497
ENSG00000214425.8	LRRC37A4P	242.466	-0.278686	0.175481	-1.58813	0.112257	1.71815	231.641	208.366	229.959	267.767	290.486	239.153	232.571	249.917	308.073	206.175	277.076	117.156	274.152	262.036
ENSG00000259051.1	HNRNPUP1	6.01874	-1.09112	0.687193	-1.58779	0.112334	1.7182	3.52306	3.6879	5.80705	0	6.51732	9.78355	5.64492	6.1455	23.4276	8.54613	4.26272	0.952485	5.12434	0.839861
ENSG00000123219.13	CENPK	30.2208	0.510948	0.32183	1.58763	0.11237	1.71761	25.5422	32.2691	20.9054	32.4566	27.0003	39.1342	31.6115	44.0428	10.5424	50.2085	21.3136	15.2398	35.8704	36.9539
ENSG00000218073.1	AL021407.2	1.76319	-2.21002	1.39205	-1.58759	0.112378	1.71661	1.76153	0.921975	1.16141	3.04281	4.65523	0	2.25797	0	0	3.2048	4.26272	0	3.41623	0
ENSG00000175445.17	LPL	11338.8	0.255563	0.161013	1.58722	0.112462	1.71675	12239.1	16644.4	17514.1	20119.1	2344.37	4918.95	2239.9	3343.15	13638.4	15811.4	12831.6	8799.05	14956.2	13342.9
ENSG00000239407.5	Z68871.1	9.53294	-0.881624	0.555557	-1.58692	0.112531	1.71668	13.2115	2.76592	6.96846	9.12843	13.9657	16.3059	5.64492	7.16975	21.0848	7.47786	6.82034	0	14.519	8.39861
ENSG00000140988.16	RPS2	29634.1	0.208502	0.131445	1.58623	0.112687	1.71792	28345.7	34124.1	29751.8	27171.3	17148.9	23620.8	19820.4	20119.3	29068.9	27554.8	33268.8	62148.7	31093.6	31640.1
ENSG00000162517.13	PEF1	1266.67	0.21352	0.134612	1.58619	0.112697	1.71694	1232.19	1479.77	1488.93	1298.27	1080.01	1132.72	1003.67	1061.12	1145.61	1270.17	1116.83	2179.29	1055.61	1189.24
ENSG00000278017.1	AC064801.1	3.31093	-1.32179	0.833537	-1.58576	0.112794	1.71729	6.16536	0.921975	9.29128	2.02854	3.72418	4.34824	3.38695	3.07275	3.51414	1.06827	2.55763	2.85745	3.41623	0
ENSG00000170917.14	NUDT6	107.779	-0.27073	0.17073	-1.58572	0.112803	1.71629	103.05	91.2755	97.5584	112.584	108.932	88.052	90.3187	89.1098	156.965	95.0756	123.619	89.5336	148.606	114.221
ENSG00000254858.10	MPV17L2	382.163	0.180391	0.113764	1.58566	0.112816	1.71537	375.206	422.265	409.978	421.936	286.762	302.203	313.857	361.56	325.643	440.125	413.483	535.296	375.785	366.179
ENSG00000261864.1	AC130462.2	2.66127	-1.63748	1.03296	-1.58523	0.112914	1.71572	4.40383	0	8.12987	3.04281	0	0	4.51594	1.02425	4.68552	2.13653	2.55763	0	2.56217	4.1993
ENSG00000075702.18	WDR62	79.958	-0.336883	0.212551	-1.58496	0.112976	1.71555	107.453	94.0414	92.9128	73.0275	74.4836	38.0471	65.4811	53.261	56.2262	86.5295	99.7475	76.1988	127.254	74.7476
ENSG00000233436.7	BTBD18	10.759	-0.711073	0.448651	-1.58492	0.112986	1.71456	16.7345	8.29777	20.9054	9.12843	5.58627	8.69649	11.2898	11.2668	11.7138	6.40959	11.9356	5.71491	16.2271	6.71888
ENSG00000170906.16	NDUFA3	1289.72	0.276104	0.174218	1.58482	0.113007	1.71376	1322.91	1341.47	1391.37	1222.2	1219.67	1150.11	1171.89	1221.93	619.66	1115.27	1206.35	3006.04	1033.41	1033.87
ENSG00000020181.18	ADGRA2	377.17	-0.259142	0.163548	-1.5845	0.113079	1.71374	413.96	399.215	270.608	413.822	302.59	202.193	450.465	302.154	370.156	239.292	439.06	296.223	594.423	586.223
ENSG00000100823.12	APEX1	2903.26	0.159074	0.100417	1.58413	0.113165	1.71392	2919.74	3616.91	3395.96	3225.38	1300.67	1738.21	1383.01	1551.74	3175.61	3923.74	3763.12	4009.96	3431.6	3209.95
ENSG00000258904.1	AL157871.5	13.107	-0.820911	0.518256	-1.58399	0.113197	1.71327	18.4961	12.9076	25.551	7.09989	18.6209	13.0447	18.0637	9.21825	11.7138	10.6827	11.9356	0	7.68651	18.4769
ENSG00000089009.15	RPL6	18359.2	0.192828	0.121738	1.58396	0.113203	1.71226	17290.3	19274.8	18523.3	17386.6	11013.3	13915.5	11697.4	12633.1	19673.3	20792.7	21174.6	37830.8	18363.1	17459.9
ENSG00000232837.1	LINC01700	2.46044	-1.79519	1.1334	-1.5839	0.113216	1.71133	7.04612	0.921975	0	2.02854	1.86209	0	3.38695	1.02425	4.68552	0	5.11526	6.66739	1.70811	0
ENSG00000140905.11	GCSH	6.64518	0.922161	0.582289	1.58368	0.113266	1.71096	3.52306	6.45382	12.7755	12.1712	2.79314	9.78355	1.12898	2.0485	5.8569	7.47786	5.9678	17.1447	1.70811	4.1993
ENSG00000221598.3	MIR1249	21.3718	-0.588168	0.371437	-1.58349	0.113309	1.7105	30.8268	18.4395	37.1651	23.3282	25.1382	6.52237	11.2898	22.5335	12.8852	12.8192	17.0509	12.3823	47.8272	20.9965
ENSG00000264707.1	L3MBTL4-AS1	92.3462	0.287089	0.181305	1.58346	0.113316	1.7095	71.342	95.8854	102.204	94.3271	97.7598	98.9226	133.22	140.322	73.7969	98.2804	76.7289	101.916	38.4326	69.7084
ENSG00000243406.6	MRPS31P5	14.5621	-0.774985	0.489457	-1.58336	0.11334	1.70874	7.92689	8.29777	18.5826	7.09989	15.8278	17.393	4.51594	13.3153	33.97	12.8192	24.7237	2.85745	25.6217	10.9182
ENSG00000031691.7	CENPQ	106.829	-0.270176	0.170643	-1.58328	0.113357	1.70788	108.334	84.8217	88.2671	92.2986	157.347	125.012	176.121	128.031	139.394	88.6661	80.139	63.8165	76.011	87.3455
ENSG00000235750.10	KIAA0040	108.549	-0.307972	0.194528	-1.58318	0.113382	1.70714	38.7537	31.3471	31.3581	30.4281	216.003	147.84	160.316	212.02	168.679	99.3487	86.9594	54.2916	128.963	113.381
ENSG00000255410.2	AC091564.5	2.4044	1.85093	1.16928	1.58296	0.113431	1.70678	0	1.84395	1.16141	3.04281	0	0	0	5.12125	0	1.06827	8.52543	9.52485	0.854057	2.51958
ENSG00000134668.12	SPOCD1	1299.64	0.22758	0.143771	1.58293	0.113437	1.70576	1142.35	1375.59	2570.2	2122.87	124.76	193.497	88.0607	132.128	1241.66	1944.24	1586.58	1743.05	2138.56	1791.42
ENSG00000178982.10	EIF3K	3734.37	0.217731	0.137552	1.5829	0.113445	1.70476	3738.85	4037.33	3945.31	3569.22	2305.27	2844.84	2409.25	2659.98	3541.08	3871.39	3905.5	8071.36	3751.87	3629.88
ENSG00000169203.16	NPIPB12	30.8395	-0.448017	0.283063	-1.58275	0.113479	1.70417	27.3037	24.8933	32.5195	35.4995	28.8624	18.48	40.6434	17.4123	42.1697	30.9797	19.6085	20.0022	59.784	33.5944
ENSG00000168389.18	MFSD2A	501.407	0.210751	0.133168	1.58259	0.113514	1.70359	613.893	672.12	462.241	504.092	538.144	917.48	569.008	639.132	276.446	383.507	403.253	361.944	343.331	335.104
ENSG00000101463.6	SYNDIG1	104.206	-0.315764	0.199535	-1.5825	0.113536	1.70281	181.438	153.97	97.5584	77.0845	85.6562	76.0943	80.1578	80.9158	163.993	79.0517	121.061	152.398	70.0326	39.4734
ENSG00000130544.12	ZNF557	366.128	0.189918	0.120052	1.58197	0.113657	1.70354	391.941	416.733	326.356	387.451	253.244	268.504	274.343	320.59	373.67	364.279	417.746	632.45	336.498	361.98
ENSG00000285696.1	AP002433.2	4.10086	-1.46712	0.927492	-1.58181	0.113693	1.70297	7.04612	3.6879	2.32282	4.05708	1.86209	1.08706	18.0637	0	0	2.13653	9.37797	0.952485	5.9784	0.839861
ENSG00000232591.2	LINC02642	49.2387	0.3426	0.216618	1.58159	0.113744	1.70263	45.7998	63.6163	38.3265	46.6564	14.8967	16.3059	20.3217	30.7275	65.5972	80.1199	78.434	97.1534	40.9947	50.3916
ENSG00000181585.7	TMIE	4.44796	1.1998	0.758612	1.58157	0.113748	1.70158	5.28459	2.76592	4.64564	5.07135	0	5.43531	2.25797	9.21825	7.02828	6.40959	0.852543	5.71491	1.70811	5.87902
ENSG00000225411.3	CR786580.1	4.22829	-1.18548	0.749558	-1.58157	0.113748	1.70049	10.5692	2.76592	3.48423	1.01427	3.72418	2.17412	3.38695	4.097	15.2279	4.27306	2.55763	0	2.56217	3.35944
ENSG00000131437.16	KIF3A	160.26	-0.268464	0.169773	-1.58131	0.113806	1.70026	173.511	161.346	144.015	139.969	205.761	191.323	238.216	177.195	155.793	176.264	127.881	59.0541	163.979	129.339
ENSG00000141873.11	SLC39A3	749.418	0.260251	0.164586	1.58124	0.113822	1.6994	925.684	1014.17	998.812	795.188	473.902	564.185	558.847	510.077	366.642	654.847	745.975	1535.41	665.31	682.807
ENSG00000225470.8	JPX	43.3594	-0.439401	0.277899	-1.58115	0.113844	1.69863	60.7728	34.1131	36.0037	57.8134	51.2075	47.8307	40.6434	38.9215	36.3128	23.5018	56.2678	20.9547	64.0543	38.6336
ENSG00000267372.2	AC005330.1	3.31083	1.51762	0.959882	1.58105	0.113867	1.69788	6.16536	3.6879	0	1.01427	0.931046	4.34824	0	4.097	0	3.2048	5.11526	15.2398	1.70811	0.839861
ENSG00000105677.12	TMEM147	1135.75	0.252588	0.15976	1.58105	0.113867	1.69679	1144.11	1251.12	1154.44	1035.57	1116.32	1128.37	1010.44	1002.74	663.001	1144.11	1086.14	2340.26	937.754	886.053
ENSG00000106211.10	HSPB1	4550.46	0.27568	0.174367	1.58103	0.113871	1.69575	4650.44	5822.27	7176.35	5041.94	2579.93	2907.89	2513.12	2496.1	2953.05	5252.66	4473.29	10474.5	3797.14	3567.73
ENSG00000259308.3	FABP5P8	2.75335	-1.46266	0.925311	-1.58072	0.113942	1.69571	2.6423	2.76592	2.32282	2.02854	3.72418	4.34824	5.64492	1.02425	4.68552	0	3.41017	0	4.27028	1.67972
ENSG00000174851.16	YIF1A	910.298	0.218443	0.138211	1.5805	0.113992	1.69538	908.069	1031.69	1046.43	939.214	717.836	784.858	715.776	692.393	674.714	1086.43	939.502	1610.65	810.5	786.109
ENSG00000160799.11	CCDC12	703.981	0.255035	0.161397	1.58017	0.114067	1.6954	774.193	841.763	897.769	655.219	485.075	567.446	461.754	529.537	406.469	651.642	753.648	1543.03	647.375	640.814
ENSG00000246203.2	AL353807.3	3.2525	-1.31638	0.833157	-1.57999	0.114108	1.69493	4.40383	2.76592	5.80705	2.02854	1.86209	1.08706	1.12898	2.0485	8.19965	3.2048	5.11526	1.90497	5.9784	0
ENSG00000128311.14	TST	785.624	0.243446	0.154106	1.57974	0.114167	1.69471	975.888	1006.8	908.222	793.159	472.971	529.399	558.847	574.604	523.607	734.967	782.634	1726.85	696.91	713.881
ENSG00000275964.1	AL355001.2	114.751	0.297661	0.188458	1.57945	0.114232	1.69459	131.234	150.282	119.625	122.727	95.8977	135.883	153.542	127.007	33.97	68.369	98.0424	166.685	101.633	101.623
ENSG00000178031.17	ADAMTSL1	213.437	-0.430785	0.272763	-1.57934	0.114259	1.6939	27.3037	14.7516	18.5826	23.3282	1249.46	436.999	631.102	527.489	19.9134	23.5018	5.9678	3.80994	1.70811	4.1993
ENSG00000183199.6	HSP90AB3P	36.5348	-0.40431	0.256006	-1.5793	0.114268	1.69295	38.7537	37.801	44.1336	35.4995	22.3451	18.48	30.4826	27.6548	63.2545	52.345	32.3966	20.0022	59.784	28.5553
ENSG00000276900.1	AC023157.2	33.7758	0.455437	0.288406	1.57915	0.114302	1.69237	33.4691	42.4108	16.2597	20.2854	27.0003	45.6566	14.6768	46.0913	40.9983	51.2768	39.217	29.527	29.0379	36.9539
ENSG00000229939.1	AL589880.1	63.6885	-0.325151	0.205907	-1.57912	0.114309	1.69139	52.8459	48.8647	56.9091	46.6564	84.7251	83.7037	71.126	71.6975	101.91	53.4133	67.3509	44.7668	60.638	47.0322
ENSG00000270419.1	CAHM	43.4305	0.36526	0.231333	1.57893	0.114352	1.69094	51.9651	60.8503	36.0037	43.6136	42.8281	42.3954	40.6434	49.164	22.2562	27.7749	37.5119	67.6264	34.1623	51.2315
ENSG00000270755.1	AL136141.1	2.12067	-1.83637	1.16306	-1.57891	0.114356	1.68993	2.6423	0.921975	0	2.02854	2.79314	0	4.51594	0	4.68552	0	5.11526	1.90497	2.56217	2.51958
ENSG00000260490.2	MYL12BP1	3.12664	-1.25347	0.793903	-1.57887	0.114366	1.68899	6.16536	1.84395	1.16141	2.02854	5.58627	1.08706	3.38695	1.02425	4.68552	2.13653	3.41017	1.90497	6.83245	2.51958
ENSG00000175262.14	C1orf127	452.235	0.195524	0.123849	1.57873	0.114398	1.68839	554.882	605.738	421.592	434.108	279.314	314.161	318.373	420.967	402.954	364.279	511.526	792.467	435.569	475.361
ENSG00000204623.9	ZNRD1ASP	224.075	-0.28671	0.181608	-1.57873	0.114399	1.68733	252.78	214.82	199.762	234.296	294.21	291.332	244.989	224.311	291.673	152.762	209.726	97.1534	205.828	223.403
ENSG00000283444.1	GPR141BP	3.00649	1.35705	0.859687	1.57854	0.114442	1.68689	1.76153	4.60987	1.16141	3.04281	0.931046	6.52237	5.64492	7.16975	1.17138	2.13653	0	2.85745	2.56217	2.51958
ENSG00000260643.2	AC092718.3	3.49693	-1.22333	0.775118	-1.57826	0.114507	1.68677	3.52306	0.921975	6.96846	2.02854	1.86209	3.26118	2.25797	2.0485	11.7138	3.2048	3.41017	0.952485	5.12434	1.67972
ENSG00000130844.19	ZNF331	577.335	0.288564	0.182865	1.57802	0.114561	1.6865	502.036	830.699	458.757	627.833	368.694	633.757	370.307	593.041	559.919	295.91	551.595	567.681	802.813	919.647
ENSG00000089327.15	FXYD5	5132.69	0.218718	0.138619	1.57784	0.114603	1.68605	5483.64	6037.09	5995.2	4744.76	4454.12	4611.31	4366.91	4795.54	3422.77	4524.11	4790.44	9423.88	4324.94	4882.95
ENSG00000232882.1	PHKA1P1	1.46165	-2.28731	1.44992	-1.57755	0.11467	1.68596	2.6423	0.921975	3.48423	3.04281	4.65523	0	1.12898	0	1.17138	0	0	0	3.41623	0
ENSG00000175782.11	SLC35E3	881.739	-0.164473	0.104304	-1.57686	0.114828	1.68721	827.039	676.73	900.092	750.56	1613.5	1267.51	1259.95	1394	650.115	600.365	651.343	535.296	608.942	608.899
ENSG00000160209.19	PDXK	8841.29	0.160811	0.102007	1.57648	0.114916	1.68743	9492.89	10091.9	10630.4	9592.97	9372.84	10457.5	9048.8	9502.99	6053.69	8236.33	7385.58	10077.3	6759.86	7074.99
ENSG00000120262.10	CCDC170	398.537	-0.244904	0.155377	-1.5762	0.11498	1.6873	228.118	227.728	183.503	256.61	384.522	313.074	483.205	374.876	737.969	542.679	538.807	286.698	532.931	488.799
ENSG00000172456.18	FGGY	266.933	0.227088	0.144079	1.57614	0.114994	1.68643	272.156	304.252	307.773	302.253	221.589	331.554	222.41	222.262	253.018	247.838	218.251	371.469	221.201	241.04
ENSG00000180543.5	TSPYL5	699.787	-0.220415	0.139848	-1.57611	0.115	1.68546	753.054	655.524	691.039	838.802	740.181	425.041	686.422	607.38	812.937	729.625	770.699	511.484	763.527	811.305
ENSG00000179630.11	LACC1	5076.87	-0.184627	0.117178	-1.57561	0.115116	1.68609	4402.95	4175.62	3260.08	3914.07	6049	5009.18	8198.68	7105.22	6127.48	4203.63	4818.57	3394.66	5118.36	5298.68
ENSG00000088543.15	C3orf18	170.772	-0.291364	0.18494	-1.57545	0.115152	1.68554	144.445	165.034	170.727	126.784	254.175	134.796	274.343	140.322	142.908	165.581	176.476	180.02	166.541	148.655
ENSG00000171496.4	OR1L8	5.51339	1.24692	0.791668	1.57505	0.115245	1.68584	0	7.3758	6.96846	5.07135	6.51732	16.3059	5.64492	5.12125	9.37103	3.2048	0.852543	5.71491	0	5.03916
ENSG00000126903.16	SLC10A3	1182.55	0.189924	0.120599	1.57484	0.115294	1.68549	1510.51	1830.12	1637.59	1329.71	793.251	916.393	867.06	962.795	767.253	1080.02	1137.29	1625.89	1053.91	1043.95
ENSG00000172613.8	RAD9A	294.076	0.223124	0.141757	1.57398	0.115491	1.68731	299.46	309.784	325.195	283.996	285.831	272.852	228.055	265.281	186.249	275.613	298.39	469.575	272.444	344.343
ENSG00000159335.18	PTMS	4900.75	0.250108	0.158913	1.57387	0.115517	1.68663	5330.39	5786.32	5491.14	4701.14	3923.43	3627.52	4778.99	4585.57	2309.96	4578.59	4973.74	9640.1	4272.85	4610.83
ENSG00000101246.20	ARFRP1	1112.09	0.214461	0.136283	1.57364	0.115571	1.68635	1202.24	1286.16	1346.07	1101.5	908.7	976.181	911.09	878.807	721.57	1184.71	1138.14	1807.82	958.252	1148.09
ENSG00000248863.2	AC097376.2	1.88391	1.983	1.26018	1.57359	0.115583	1.68546	4.40383	7.3758	0	1.01427	0.931046	4.34824	1.12898	0	0	1.06827	0	1.90497	0	4.1993
ENSG00000077984.6	CST7	39.7977	-0.475995	0.302495	-1.57356	0.115589	1.68448	44.0383	23.9713	24.3896	17.2426	53.0696	50.0048	95.9636	116.765	15.2279	1.06827	23.8712	22.8596	40.1407	28.5553
ENSG00000203685.10	STUM	174.913	0.360876	0.229343	1.57352	0.115598	1.68355	213.145	342.053	478.501	446.279	15.8278	41.3083	5.64492	24.582	108.938	143.148	184.149	133.348	168.249	143.616
ENSG00000174718.12	RESF1	2370.16	-0.246222	0.156535	-1.57295	0.115729	1.68441	1867.22	1625.44	1354.2	1876.4	2349.03	2056.72	2295.22	2039.28	4581.26	2460.22	3187.66	1784.96	2749.21	2955.47
ENSG00000260876.6	LINC01229	1.64382	2.34222	1.48915	1.57286	0.115752	1.68368	0	6.45382	0	3.04281	0	0	2.25797	3.07275	1.17138	3.2048	0	3.80994	0	0
ENSG00000270022.3	Z93241.1	1.49714	-2.01544	1.28153	-1.57268	0.115792	1.6832	1.76153	1.84395	1.16141	0	2.79314	1.08706	3.38695	0	4.68552	0	0.852543	0	1.70811	1.67972
ENSG00000248098.12	BCKDHA	4.07985	-1.53635	0.976961	-1.57259	0.115815	1.68248	7.04612	4.60987	2.32282	9.12843	0.931046	2.17412	3.38695	0	4.68552	3.2048	8.52543	0	11.1027	0
ENSG00000113209.9	PCDHB5	11.1311	0.890623	0.566346	1.57258	0.115817	1.68145	12.3307	16.5955	15.0983	18.2569	6.51732	5.43531	13.5478	5.12125	1.17138	14.9557	1.70509	18.0972	7.68651	19.3168
ENSG00000273148.1	LINC00653	35.8305	0.391983	0.249421	1.57157	0.11605	1.68378	52.8459	54.3965	32.5195	39.5565	26.0693	31.5248	29.3536	38.9215	19.9134	27.7749	30.6915	57.1491	26.4758	34.4343
ENSG00000256525.8	POLG2	488.597	-0.189501	0.120626	-1.57097	0.116189	1.68473	610.37	410.279	553.992	499.021	553.041	457.653	547.557	450.67	445.124	367.483	478.277	515.294	456.92	494.678
ENSG00000287200.1	AC022506.2	2.24844	1.68223	1.07082	1.57097	0.116189	1.68369	1.76153	6.45382	0	5.07135	0.931046	2.17412	2.25797	3.07275	0	1.06827	4.26272	1.90497	0	2.51958
ENSG00000125378.16	BMP4	23.7444	0.558304	0.355594	1.57006	0.116401	1.6857	31.7075	38.7229	12.7755	19.2711	30.7245	33.6989	18.0637	34.8245	14.0566	24.5701	7.67289	32.3845	21.3514	12.5979
ENSG00000090013.11	BLVRB	1919.63	0.26518	0.168907	1.56998	0.11642	1.68493	2245.95	2134.37	2305.4	1976.81	2151.65	2574.16	2123.62	2541.16	1265.09	1060.79	1202.09	2953.66	922.381	1417.68
ENSG00000100122.7	CRYBB1	467.39	0.277659	0.176898	1.5696	0.116508	1.68514	552.24	517.228	423.914	454.393	283.038	502.222	333.05	332.881	573.976	436.921	411.778	917.243	352.725	451.845
ENSG00000231185.7	SPRY4-AS1	6.63648	1.06551	0.67902	1.56918	0.116606	1.68551	7.04612	4.60987	10.4527	15.2141	0	4.34824	0	7.16975	2.34276	10.6827	5.11526	4.76242	10.2487	10.9182
ENSG00000115271.11	GCA	1046.33	-0.166161	0.105927	-1.56864	0.116732	1.68628	814.708	693.325	802.534	855.03	1695.43	1254.47	1541.06	1307.97	1106.95	872.773	918.189	866.761	932.63	986.836
ENSG00000184612.8	RPL7P26	13.8031	0.687391	0.438333	1.56819	0.116836	1.68672	10.5692	23.0494	11.6141	6.08562	13.0346	18.48	12.4188	19.4608	3.51414	11.7509	10.2305	35.2419	9.39462	8.39861
ENSG00000105393.16	BABAM1	345.19	0.269758	0.172095	1.5675	0.116998	1.68801	374.325	344.819	362.36	332.681	280.245	319.596	348.856	316.493	261.218	379.234	291.57	684.837	238.282	298.15
ENSG00000196655.12	TRAPPC4	714.385	0.197693	0.126124	1.56744	0.117011	1.68715	701.97	768.005	836.215	731.289	753.216	829.428	739.484	798.915	506.036	634.55	609.568	1042.02	507.31	543.39
ENSG00000136938.9	ANP32B	3661.04	0.188142	0.120058	1.56709	0.117094	1.68729	3697.45	4244.77	3764.13	3220.31	3225.14	3686.22	3263.89	3728.27	3315	3241.12	3545.73	6013.99	2903.79	3404.79
ENSG00000106780.9	MEGF9	1054.99	-0.234262	0.14949	-1.56708	0.117096	1.68627	621.82	688.715	569.091	703.904	1675.88	1028.36	1892.18	1483.11	1292.03	943.279	971.046	581.968	1092.34	1226.2
ENSG00000123349.15	PFDN5	200.799	-0.233218	0.148832	-1.56699	0.117118	1.68554	219.311	160.424	224.152	144.026	248.589	202.193	278.859	225.335	185.078	151.694	197.79	204.784	166.541	202.406
ENSG00000178531.6	CTXN1	24.1394	0.849275	0.542006	1.56691	0.117136	1.68475	7.92689	27.6592	39.4879	26.371	3.72418	4.34824	10.1609	6.1455	0	42.7306	24.7237	81.9137	36.7244	26.0357
ENSG00000164346.10	NSA2	1568.99	0.153727	0.0981111	1.56687	0.117145	1.68383	1447.98	1698.28	1602.74	1595.45	1097.7	1420.79	1214.79	1417.56	1734.81	1664.36	1751.98	2185	1567.19	1567.18
ENSG00000272717.1	AC112236.2	4.82917	1.28305	0.819047	1.56651	0.117229	1.68399	3.52306	2.76592	4.64564	2.02854	1.86209	11.9577	2.25797	2.0485	1.17138	11.7509	0	14.2873	4.27028	5.03916
ENSG00000240710.1	AL512306.3	6.30276	-0.920723	0.588031	-1.56577	0.117402	1.68543	3.52306	2.76592	13.9369	4.05708	4.65523	4.34824	10.1609	6.1455	5.8569	2.13653	4.26272	0.952485	14.519	10.9182
ENSG00000265095.1	FTLP12	1.46951	2.31638	1.47959	1.56556	0.117452	1.6851	0	1.84395	0	2.02854	0	5.43531	0	2.0485	2.34276	0	0	0.952485	2.56217	3.35944
ENSG00000266905.1	AC114684.1	3.49121	-1.26986	0.811152	-1.5655	0.117466	1.68426	3.52306	3.6879	8.12987	2.02854	1.86209	0	1.12898	0	7.02828	4.27306	3.41017	1.90497	8.54057	3.35944
ENSG00000237094.12	AL732372.2	145.702	-0.361167	0.23074	-1.56525	0.117524	1.68404	151.492	116.169	206.731	163.298	127.553	168.494	142.252	98.328	111.281	106.827	179.887	47.6242	199.849	220.043
ENSG00000102962.5	CCL22	1015.19	0.309678	0.197873	1.56503	0.117575	1.68374	509.963	639.851	1451.76	1237.41	223.451	573.968	125.317	299.081	952.331	1007.37	1154.34	922.005	2693.69	2422.16
ENSG00000259030.7	FPGT-TNNI3K	13.7773	-0.69989	0.447407	-1.56433	0.117741	1.68508	12.3307	3.6879	30.1966	9.12843	13.9657	11.9577	12.4188	20.485	21.0848	9.61439	12.7881	4.76242	13.6649	16.7972
ENSG00000123095.6	BHLHE41	6388.88	-0.193421	0.123652	-1.56423	0.117763	1.68434	5571.72	6717.51	5316.93	5201.18	7040.57	6069.06	7989.82	5933.48	6123.97	4993.07	7377.05	4515.73	8146.85	8447.32
ENSG00000139767.10	SRRM4	5.4459	1.67285	1.0696	1.56399	0.11782	1.68411	0.880765	0	2.32282	4.05708	0	8.69649	0	27.6548	2.34276	19.2288	8.52543	0	0.854057	1.67972
ENSG00000196155.13	PLEKHG4	174.895	0.279114	0.178504	1.56363	0.117904	1.68428	217.549	295.032	199.762	209.954	100.553	216.325	89.1897	116.765	101.91	122.851	193.527	145.73	210.098	229.282
ENSG00000184162.15	NR2C2AP	93.6598	0.301404	0.19278	1.56346	0.117944	1.68382	125.949	133.686	102.204	93.3129	88.4493	92.4002	50.8043	89.1098	69.1114	86.5295	83.5492	158.112	67.4705	70.5483
ENSG00000204396.11	VWA7	2.03415	1.884	1.20549	1.56285	0.118089	1.68484	0	4.60987	3.48423	2.02854	0	5.43531	0	1.02425	3.51414	2.13653	0	2.85745	1.70811	1.67972
ENSG00000135315.12	CEP162	219.89	-0.221032	0.141434	-1.56279	0.118103	1.684	177.915	156.736	178.857	192.711	345.418	280.462	269.827	227.384	275.274	167.718	219.956	178.115	197.287	210.805
ENSG00000105278.12	ZFR2	8.04716	-0.937251	0.599743	-1.56275	0.118111	1.68308	13.2115	0.921975	11.6141	8.11416	0.931046	3.26118	11.2898	5.12125	17.5707	9.61439	17.0509	3.80994	4.27028	5.87902
ENSG00000132507.18	EIF5A	2982.44	0.264646	0.169452	1.56177	0.118341	1.68533	3241.22	3600.31	3837.3	3054.98	2595.75	2939.41	2789.72	2692.75	1293.2	3276.37	2956.62	4643.36	2457.12	2375.97
ENSG00000281162.2	LINC01127	6.30083	-1.03735	0.664389	-1.56136	0.118438	1.68566	8.80765	4.60987	3.48423	2.02854	3.72418	2.17412	6.7739	3.07275	14.0566	1.06827	10.2305	2.85745	7.68651	17.6371
ENSG00000198755.11	RPL10A	8345.52	0.187749	0.120265	1.56113	0.118494	1.68542	7527.9	8844.51	8638.56	7994.48	5008.09	6708.25	5497.02	5325.08	8841.57	9144.35	9721.55	16407.5	8534.59	8643.84
ENSG00000146005.4	PSD2	5.50203	1.07478	0.688519	1.56101	0.118522	1.68479	0.880765	4.60987	3.48423	2.02854	7.44836	20.6542	6.7739	10.2425	0	3.2048	6.82034	6.66739	0.854057	3.35944
ENSG00000185669.6	SNAI3	643.172	0.227111	0.145517	1.56072	0.118589	1.68471	845.535	968.996	1133.54	859.087	162.933	282.636	194.185	268.354	504.864	524.518	714.431	1035.35	752.424	757.554
ENSG00000235351.1	AC114730.3	4.15983	-1.32961	0.851958	-1.56066	0.118604	1.68389	14.0922	1.84395	3.48423	3.04281	3.72418	7.60943	6.7739	2.0485	1.17138	0	8.52543	0	2.56217	3.35944
ENSG00000197272.2	IL27	5.84158	1.07754	0.690554	1.5604	0.118666	1.68373	5.28459	4.60987	9.29128	5.07135	1.86209	5.43531	4.51594	4.097	0	4.27306	4.26272	23.8121	1.70811	7.55874
ENSG00000265808.4	SEC22B	3407.05	-0.175637	0.11257	-1.56025	0.118702	1.68321	2817.57	2802.8	2649.17	2838.94	5214.79	3968.86	5250.9	4601.96	3603.16	3056.31	3012.89	1980.22	2844.01	3057.09
ENSG00000161642.18	ZNF385A	7826.64	0.172894	0.110833	1.55994	0.118774	1.6832	8757.45	9508.33	9797.65	8677.08	7378.54	7823.58	6790.84	7135.95	4805	7413.76	7287.54	9647.72	7063.05	7486.52
ENSG00000270557.1	AC013731.1	8.06331	0.896335	0.574685	1.5597	0.118831	1.68298	8.80765	9.21975	1.16141	12.1712	5.58627	18.48	1.12898	5.12125	9.37103	9.61439	11.9356	7.61988	4.27028	8.39861
ENSG00000157551.19	KCNJ15	2.34311	-2.22819	1.42865	-1.55965	0.118843	1.68213	0.880765	0	0	0	16.7588	0	5.64492	2.0485	0	3.2048	2.55763	0	1.70811	0
ENSG00000129038.16	LOXL1	108.763	0.853876	0.547787	1.55877	0.11905	1.68401	41.396	129.998	87.1057	68.9704	119.174	111.967	198.701	131.104	5.8569	60.8911	33.2492	249.551	152.022	132.698
ENSG00000239665.8	AL157392.3	304.066	-0.319188	0.204791	-1.55861	0.119089	1.68355	336.452	236.026	283.384	345.866	340.763	394.603	351.114	369.754	333.843	194.424	317.146	104.773	327.104	321.667
ENSG00000120162.10	MOB3B	379.044	-0.245757	0.157713	-1.55825	0.119174	1.68372	210.503	138.296	211.377	215.025	847.251	489.178	669.487	723.121	431.068	268.135	229.334	259.076	302.336	312.428
ENSG00000253327.2	RAD21-AS1	2.90847	-1.52984	0.982103	-1.55772	0.1193	1.68446	1.76153	0	3.48423	3.04281	0.931046	0	0	0	12.8852	2.13653	9.37797	2.85745	2.56217	1.67972
ENSG00000126790.12	L3HYPDH	352.978	0.167149	0.107378	1.55663	0.119558	1.68708	354.948	423.187	344.939	418.894	324.004	378.297	290.149	307.275	349.071	358.937	317.146	326.702	343.331	404.813
ENSG00000161542.17	PRPSAP1	992.807	-0.139763	0.0898024	-1.55634	0.119626	1.68702	939.777	934.883	976.745	851.987	1180.57	1024.01	1141.4	998.644	1080.01	935.801	979.572	985.822	993.268	876.814
ENSG00000262480.2	SAMD11P1	1.57181	2.37679	1.52718	1.55632	0.119631	1.68605	1.76153	1.84395	1.16141	3.04281	0	0	0	5.12125	0	0	0	5.71491	0	3.35944
ENSG00000100842.13	EFS	2.06015	1.84568	1.18611	1.55608	0.119689	1.68585	0	3.6879	0	1.01427	0	0	3.38695	4.097	0	3.2048	3.41017	6.66739	0.854057	2.51958
ENSG00000169282.18	KCNAB1	245.389	-0.316388	0.203335	-1.556	0.119709	1.6851	149.73	151.204	132.401	200.826	609.835	425.041	534.009	345.172	197.963	110.031	200.348	89.5336	127.254	162.093
ENSG00000177830.18	CHID1	2399.22	0.210561	0.135334	1.55587	0.11974	1.68451	2802.59	3019.47	2883.78	2669.56	1885.37	2325.22	2285.06	2391.62	1883.58	1769.05	2013.71	4014.72	1685.91	1959.39
ENSG00000112137.18	PHACTR1	491.769	-0.275446	0.177076	-1.55553	0.119821	1.68463	366.398	282.124	252.026	339.781	1196.39	947.917	1001.41	908.51	409.983	255.315	271.961	119.061	236.574	297.311
ENSG00000276345.1	AC004556.3	6.16597	-1.28284	0.824724	-1.55548	0.119831	1.68375	7.92689	0.921975	6.96846	1.01427	9.31046	1.08706	5.64492	2.0485	0	4.27306	5.9678	26.6696	12.8109	1.67972
ENSG00000228412.9	LNC-LBCS	2.23127	1.80661	1.16223	1.55443	0.120082	1.68625	4.40383	2.76592	1.16141	8.11416	0	0	1.12898	1.02425	0	6.40959	0.852543	2.85745	0	2.51958
ENSG00000284959.2	AC007262.2	19.236	-0.596364	0.383707	-1.55422	0.120132	1.68593	14.973	11.0637	36.0037	6.08562	17.6899	22.8283	20.3217	18.4365	14.0566	9.61439	36.6593	27.6221	21.3514	12.5979
ENSG00000255503.1	AP001767.2	3.71211	-1.3216	0.85034	-1.55421	0.120135	1.68495	8.80765	0	3.48423	3.04281	4.65523	0	2.25797	4.097	5.8569	2.13653	6.82034	5.71491	3.41623	1.67972
ENSG00000163536.13	SERPINI1	169.669	-0.234429	0.150923	-1.5533	0.120351	1.68696	172.63	208.366	199.762	189.669	114.519	96.7484	199.83	153.638	236.619	155.967	174.771	130.49	183.622	158.734
ENSG00000108298.12	RPL19	25508.9	0.20214	0.130138	1.55327	0.120359	1.68605	26098.8	28449.4	27360.5	24474.3	17651.7	21667.3	18416	20021	24252.2	25403.4	25928.4	50580.8	23258.5	23562.3
ENSG00000162078.11	ZG16B	6.44569	1.13559	0.731134	1.5532	0.120376	1.68527	0	2.76592	5.80705	6.08562	1.86209	8.69649	5.64492	0	4.68552	11.7509	3.41017	20.9547	5.9784	12.5979
ENSG00000141456.16	PELP1	1082.67	0.189344	0.121937	1.5528	0.120471	1.68557	1180.23	1180.13	1119.6	1072.08	935.701	895.738	873.833	957.674	771.939	1053.31	1138.14	1860.2	1000.1	1118.69
ENSG00000151276.23	MAGI1	593.705	-0.214039	0.137841	-1.55279	0.120473	1.68458	465.925	490.491	511.02	605.519	717.836	541.356	750.774	695.466	822.308	560.839	584.845	354.324	611.505	599.66
ENSG00000058673.17	ZC3H11A	2.36799	-1.71001	1.10148	-1.55246	0.120552	1.68468	0.880765	4.60987	3.48423	0	2.79314	0	6.7739	1.02425	2.34276	1.06827	1.70509	0	4.27028	4.1993
ENSG00000137288.10	UQCC2	471.847	0.243386	0.156788	1.55233	0.120584	1.68411	530.221	556.873	513.343	463.522	395.694	444.608	409.821	401.506	320.958	521.314	431.387	868.666	381.763	366.179
ENSG00000282978.1	AC110994.2	7.29803	-0.984809	0.634424	-1.55229	0.120593	1.68321	9.68842	5.53185	0	4.05708	15.8278	4.34824	6.7739	2.0485	18.7421	2.13653	14.4932	6.66739	5.9784	5.87902
ENSG00000106484.16	MEST	97.1897	0.362652	0.233642	1.55217	0.120622	1.6826	73.1035	131.842	59.2319	81.1416	70.7595	103.271	67.739	98.328	97.2245	69.4373	64.7933	148.588	175.936	119.26
ENSG00000226944.1	RNF207-AS1	2.05217	-1.66905	1.07561	-1.55173	0.120728	1.68306	1.76153	0.921975	1.16141	1.01427	4.65523	1.08706	3.38695	2.0485	1.17138	2.13653	5.11526	0	4.27028	0
ENSG00000234268.1	AP000936.3	12.0418	0.775443	0.499783	1.55156	0.120768	1.68261	21.1384	20.2834	5.80705	12.1712	3.72418	15.2189	14.6768	7.16975	9.37103	8.54613	10.2305	27.6221	1.70811	10.9182
ENSG00000231393.1	AL357874.2	13.0251	-0.675876	0.435619	-1.55153	0.120775	1.68169	10.5692	7.3758	9.29128	9.12843	22.3451	19.5671	14.6768	4.097	26.9417	7.47786	14.4932	7.61988	12.8109	15.9574
ENSG00000265749.6	AC135178.4	7.46762	-1.089	0.702363	-1.55048	0.121027	1.68419	9.68842	8.29777	3.48423	7.09989	9.31046	2.17412	10.1609	2.0485	3.51414	9.61439	18.7559	0	14.519	5.87902
ENSG00000167508.12	MVD	1284.96	0.210544	0.135797	1.55043	0.121038	1.68333	1743.92	1677.99	1731.66	1405.78	998.081	1204.46	1115.44	1250.61	761.397	882.387	1104.9	2043.08	927.506	1142.21
ENSG00000286646.1	AL121933.2	1445.34	0.241664	0.155891	1.55021	0.121091	1.68305	1091.27	1689.98	2210.16	2396.72	187.14	243.502	216.765	249.917	1591.9	3083.01	1940.39	1501.12	2054.86	1777.98
ENSG00000256568.2	AP002761.2	7.56551	0.900627	0.581015	1.55009	0.12112	1.68244	5.28459	10.1417	11.6141	9.12843	0.931046	7.60943	0	1.02425	5.8569	6.40959	5.11526	12.3823	11.1027	19.3168
ENSG00000285870.1	AC012673.1	1.90261	-2.23648	1.44299	-1.5499	0.121166	1.68208	7.92689	0.921975	5.80705	0	0	0	0	0	3.51414	0	1.70509	0	2.56217	4.1993
ENSG00000104368.19	PLAT	20.8395	0.541576	0.349515	1.54951	0.12126	1.68237	15.8538	41.4889	15.0983	31.4424	14.8967	23.9153	21.4507	17.4123	18.7421	21.3653	13.6407	27.6221	16.2271	12.5979
ENSG00000165626.17	BEND7	2.0008	-1.9698	1.27125	-1.54949	0.121264	1.68141	2.6423	0	2.32282	0	0	1.08706	2.25797	0	5.8569	3.2048	1.70509	3.80994	5.12434	0
ENSG00000175854.14	SWI5	277.334	0.201842	0.130278	1.54931	0.121306	1.681	293.295	307.94	310.096	268.782	265.348	310.9	260.795	322.639	202.649	249.974	265.993	393.376	204.974	225.922
ENSG00000109445.11	ZNF330	1910.57	0.135502	0.087475	1.54904	0.121373	1.68091	2020.48	1990.54	1786.25	1954.5	1926.33	2267.61	1975.72	1948.12	1682.1	2020.09	1803.13	2029.75	1561.22	1782.18
ENSG00000075303.13	SLC25A40	816.771	-0.192815	0.124485	-1.5489	0.121405	1.68036	729.274	625.099	608.579	724.189	951.529	920.741	1026.25	878.807	968.731	733.899	907.958	566.728	904.446	888.572
ENSG00000239672.8	NME1	76.4042	0.370836	0.23943	1.54883	0.121423	1.67961	68.6997	87.5876	113.818	95.3414	17.6899	39.1342	21.4507	18.4365	63.2545	143.148	102.305	158.112	76.011	64.6693
ENSG00000248996.1	AC145098.1	15.2809	-0.62656	0.404837	-1.54768	0.121698	1.6824	11.4499	16.5955	13.9369	8.11416	24.2072	13.0447	36.1275	29.7033	24.599	7.47786	6.82034	5.71491	11.1027	5.03916
ENSG00000272115.1	AC233992.3	5.38111	-1.25915	0.813624	-1.54758	0.121723	1.68173	12.3307	4.60987	3.48423	7.09989	3.72418	8.69649	3.38695	0	10.5424	1.06827	11.0831	0	4.27028	5.03916
ENSG00000135446.17	CDK4	949.543	0.221844	0.143383	1.54721	0.121811	1.68196	1270.06	1370.98	1153.28	1098.45	958.977	974.007	778.999	911.583	481.437	1049.04	889.202	920.1	685.808	751.675
ENSG00000037897.17	METTL1	194.633	0.257867	0.166699	1.5469	0.121886	1.68199	213.145	241.557	327.517	268.782	80.0699	117.403	77.8999	109.595	176.878	235.018	190.117	319.082	198.141	169.652
ENSG00000050165.18	DKK3	17.3907	0.799841	0.517066	1.54688	0.121891	1.68106	4.40383	31.3471	15.0983	10.1427	16.7588	18.48	37.2565	16.388	4.68552	28.8432	5.11526	29.527	13.6649	11.758
ENSG00000115484.15	CCT4	1552	0.139338	0.0900816	1.5468	0.121912	1.68034	1650.55	1712.11	1653.85	1673.55	1373.29	1543.63	1325.43	1390.93	1424.4	1807.51	1500.48	1806.86	1404.92	1460.52
ENSG00000115053.17	NCL	10637.2	0.138955	0.089854	1.54645	0.121996	1.6805	10536.6	11233.3	10420.2	10484.5	8871	9903.13	8504.63	9640.24	9744.7	13336.2	12150.4	12764.2	10630.4	10700.7
ENSG00000284747.1	AL034417.4	10.4982	0.718055	0.464477	1.54594	0.122118	1.68118	10.5692	22.1274	11.6141	15.2141	1.86209	9.78355	6.7739	10.2425	7.02828	17.0923	7.67289	6.66739	10.2487	10.0783
ENSG00000102309.15	PIN4	335.055	0.232593	0.150512	1.54535	0.122263	1.68216	441.263	387.229	321.71	341.809	339.832	345.685	343.211	346.197	209.677	253.179	296.685	561.966	207.536	294.791
ENSG00000130700.7	GATA5	2.62675	1.68035	1.08777	1.54476	0.122403	1.6831	1.76153	7.3758	1.16141	1.01427	0	0	0	1.02425	0	8.54613	0.852543	5.71491	5.12434	4.1993
ENSG00000142676.14	RPL11	15138.4	0.215044	0.139223	1.5446	0.122443	1.68264	15501.5	16047	15276	14026.3	12104.5	15074.3	12340.9	13790.5	13804.7	12809.6	14488.1	30464.3	12388.1	13821.6
ENSG00000136718.10	IMP4	926.664	0.179614	0.11629	1.54453	0.122461	1.6819	939.777	1150.62	1099.85	1093.38	516.73	575.055	541.912	536.707	906.648	1201.8	1029.87	1514.45	978.749	887.733
ENSG00000064666.15	CNN2	1550.79	-0.156167	0.101131	-1.5442	0.122541	1.68199	1263.02	1395.87	1602.74	1375.35	1336.98	1032.71	1574.93	1313.09	1586.05	1401.56	1731.51	1432.54	2280.33	2384.36
ENSG00000105509.11	HAS1	6.77189	1.16329	0.753544	1.54376	0.122646	1.68244	6.16536	10.1417	0	9.12843	12.1036	7.60943	9.03187	13.3153	3.51414	1.06827	0	14.2873	2.56217	5.87902
ENSG00000285646.2	AL021155.4	11.4579	0.663843	0.430109	1.54343	0.122726	1.68254	7.92689	12.9076	2.32282	4.05708	14.8967	16.3059	10.1609	19.4608	3.51414	9.61439	16.1983	21.9071	8.54057	12.5979
ENSG00000145708.11	CRHBP	87.7094	0.331053	0.214492	1.54343	0.122727	1.68155	141.803	122.623	116.141	120.698	66.1042	121.751	65.4811	100.377	86.6821	66.2325	46.8899	88.5811	35.0163	49.5518
ENSG00000160753.16	RUSC1	517.278	0.16639	0.107812	1.54334	0.122748	1.68085	524.936	617.723	519.15	557.849	510.213	513.093	511.43	489.592	413.497	567.249	491.917	584.826	441.547	498.877
ENSG00000135617.4	PRADC1	420.039	0.227936	0.147719	1.54304	0.12282	1.68085	475.613	536.589	580.705	472.65	233.692	250.024	195.314	278.596	345.557	517.041	479.982	773.418	390.304	351.062
ENSG00000181773.7	GPR3	3.35214	1.6166	1.04786	1.54275	0.122891	1.68081	2.6423	1.84395	1.16141	9.12843	0	0	1.12898	1.02425	0	17.0923	0	1.90497	5.12434	5.87902
ENSG00000285416.1	AC137630.5	13.8209	-0.636746	0.412869	-1.54225	0.123014	1.6815	13.2115	9.21975	34.8423	11.157	23.2761	11.9577	15.8058	17.4123	10.5424	4.27306	7.67289	9.52485	14.519	10.0783
ENSG00000287467.1	AC037459.4	21.4473	-0.528844	0.342913	-1.54221	0.123023	1.68064	40.5152	26.7373	26.7124	15.2141	20.483	27.1765	28.2246	22.5335	12.8852	5.34133	16.1983	5.71491	27.3298	25.1958
ENSG00000237550.5	AC243919.1	1456.82	0.270696	0.175578	1.54174	0.123137	1.6812	1608.28	1441.05	1610.87	1322.61	1291.36	1923.01	1535.42	1651.09	939.446	1002.03	1119.39	3033.66	901.884	1015.39
ENSG00000103485.19	QPRT	6696.34	0.154231	0.100053	1.54149	0.123198	1.68104	8237.8	8638.91	7121.76	6851.4	4671.99	6262.56	6610.2	6560.32	5572.25	6264.31	6857.86	9361.97	5297.71	5439.78
ENSG00000173933.21	RBM4	145.387	-0.225523	0.146338	-1.54111	0.12329	1.68131	150.611	118.935	127.755	117.655	131.277	132.621	161.445	139.298	212.02	136.738	157.72	140.968	160.563	147.815
ENSG00000178404.10	CEP295NL	28.9352	-0.496227	0.322006	-1.54105	0.123305	1.68052	59.0113	31.3471	68.5232	48.685	25.1382	28.2636	25.9666	20.485	17.5707	13.8875	10.2305	0.952485	26.4758	28.5553
ENSG00000108511.10	HOXB6	429.935	0.26257	0.170389	1.54101	0.123315	1.67966	422.767	514.462	495.922	411.794	456.212	394.603	417.724	368.73	210.848	434.784	400.695	666.739	347.601	476.201
ENSG00000165288.11	BRWD3	1020.12	-0.254426	0.165136	-1.54071	0.123387	1.67966	723.108	832.543	832.731	879.372	1630.26	1465.36	1368.33	1374.54	1174.89	756.332	848.28	349.562	1041.95	1004.47
ENSG00000257838.5	OTOAP1	242.525	0.300044	0.194754	1.54063	0.123407	1.67894	332.048	407.513	320.549	308.338	275.589	301.116	324.018	269.378	149.937	137.806	101.453	272.411	71.7408	123.459
ENSG00000213104.3	NPM1P46	9.81763	0.706615	0.458662	1.5406	0.123414	1.67806	8.80765	10.1417	5.80705	14.1998	7.44836	15.2189	5.64492	6.1455	8.19965	11.7509	8.52543	22.8596	5.9784	6.71888
ENSG00000096996.16	IL12RB1	140.859	0.288381	0.187209	1.54042	0.123457	1.67766	175.272	258.153	153.306	191.697	55.8627	114.141	142.252	97.3038	126.509	128.192	137.259	191.449	94.8003	105.822
ENSG00000176732.7	PFN4	18.0907	0.587577	0.381491	1.54021	0.123509	1.67737	17.6153	19.3615	19.744	21.2997	15.8278	38.0471	11.2898	11.2668	19.9134	14.9557	5.9678	20.0022	11.1027	26.8755
ENSG00000228668.1	TRGV5P	19.7387	-0.596677	0.387426	-1.5401	0.123535	1.67674	14.973	11.0637	24.3896	17.2426	62.3801	46.7436	20.3217	16.388	12.8852	19.2288	11.0831	0.952485	12.8109	5.87902
ENSG00000240392.1	RPL9P3	3.75239	-1.42815	0.927456	-1.53986	0.123595	1.67658	0.880765	1.84395	5.80705	0	7.44836	10.8706	6.7739	0	2.34276	0	6.82034	3.80994	3.41623	2.51958
ENSG00000168826.16	ZBTB49	107.742	-0.246352	0.160004	-1.53966	0.123643	1.67625	119.784	72.836	118.464	101.427	119.174	105.445	111.769	99.3523	114.795	104.69	89.517	80.0087	142.627	128.499
ENSG00000235927.4	NEXN-AS1	2.40907	-1.61181	1.04699	-1.53947	0.123691	1.67591	1.76153	0	10.4527	2.02854	0.931046	1.08706	3.38695	4.097	2.34276	0	2.55763	0	2.56217	2.51958
ENSG00000262979.1	AC124319.1	4.14284	-1.38857	0.902027	-1.53939	0.123709	1.67517	14.973	2.76592	5.80705	0	0	0	6.7739	1.02425	1.17138	1.06827	1.70509	5.71491	11.9568	5.03916
ENSG00000238365.3	RNU7-57P	2.46219	-1.78197	1.15772	-1.5392	0.123756	1.67483	0.880765	0	8.12987	1.01427	0.931046	0	3.38695	0	0	5.34133	7.67289	2.85745	3.41623	0.839861
ENSG00000179397.18	CATSPERE	22.7019	0.513483	0.333678	1.53886	0.123839	1.67498	34.3498	28.5812	17.4211	34.4852	18.6209	19.5671	11.2898	23.5578	19.9134	17.0923	16.1983	36.1944	14.519	26.0357
ENSG00000196730.13	DAPK1	9710.13	-0.194149	0.126166	-1.53883	0.123846	1.67409	7093.68	7192.33	7190.29	7655.71	15121.1	12336	15374.5	12956.8	11662.3	9190.29	8076.14	4638.6	8094.75	9359.41
ENSG00000277425.1	AL121890.4	2.88017	1.61011	1.0466	1.53842	0.123945	1.67446	3.52306	8.29777	3.48423	4.05708	0	3.26118	3.38695	1.02425	0	0	0	5.71491	0.854057	6.71888
ENSG00000099624.8	ATP5F1D	2324.56	0.242337	0.157572	1.53795	0.124061	1.67505	2527.8	2731.81	2625.95	2288.19	985.977	1259.9	1233.98	1167.65	1718.41	2170.72	2743.48	6532.14	2320.47	2237.39
ENSG00000169855.20	ROBO1	67.2444	0.376601	0.24491	1.53771	0.124119	1.67484	12.3307	19.3615	13.9369	38.5423	82.8631	70.659	159.187	148.516	40.9983	55.5498	25.5763	23.8121	89.676	160.413
ENSG00000163453.11	IGFBP7	29.8888	1.32826	0.86402	1.5373	0.12422	1.67524	2.6423	48.8647	22.0668	10.1427	33.5176	21.7412	46.2883	21.5093	0	30.9797	7.67289	80.0087	37.5785	55.4308
ENSG00000130005.13	GAMT	760.971	0.253004	0.1646	1.53708	0.124273	1.67497	847.296	987.435	845.506	756.646	509.282	594.622	642.392	628.89	644.259	757.4	665.836	1683.99	550.013	540.03
ENSG00000237200.1	ZBTB40-IT1	5.99737	-1.32031	0.859156	-1.53675	0.124354	1.67508	2.6423	1.84395	8.12987	1.01427	13.9657	6.52237	7.90289	13.3153	11.7138	0	6.82034	0	0.854057	9.23847
ENSG00000104267.10	CA2	802.595	-0.280784	0.182714	-1.53674	0.124357	1.67416	483.54	614.035	747.948	790.117	2244.75	1118.59	873.833	553.095	566.948	807.609	635.997	347.657	813.916	638.294
ENSG00000116132.12	PRRX1	2.00474	2.03105	1.32219	1.53613	0.124507	1.67519	1.76153	1.84395	0	1.01427	3.72418	5.43531	0	10.2425	0	3.2048	0	0	0	0.839861
ENSG00000120256.11	LRP11	8.9726	0.839461	0.546527	1.53599	0.124541	1.67468	6.16536	5.53185	8.12987	12.1712	6.51732	10.8706	13.5478	20.485	8.19965	7.47786	0	10.4773	5.12434	10.9182
ENSG00000204116.11	CHIC1	68.2805	-0.391606	0.255023	-1.53557	0.124644	1.67509	60.7728	30.4252	36.0037	56.7991	87.5183	44.5695	102.738	62.4793	118.309	120.714	75.8763	36.1944	54.6596	68.8686
ENSG00000276957.1	AL158063.1	7.30951	0.862106	0.561464	1.53546	0.124671	1.67448	7.04612	9.21975	6.96846	4.05708	6.51732	18.48	4.51594	6.1455	2.34276	3.2048	5.11526	15.2398	2.56217	10.9182
ENSG00000155252.13	PI4K2A	5323.84	0.140551	0.0915408	1.53539	0.124687	1.67373	5843.88	6324.75	6693.2	6101.85	4182.26	4678.71	4059.83	4443.2	4346.99	5381.92	5330.95	6739.78	5085.91	5320.52
ENSG00000166689.16	PLEKHA7	93.2817	-0.317622	0.20688	-1.53529	0.124712	1.6731	77.5073	53.4745	73.1688	83.1702	105.208	61.9625	138.865	102.425	149.937	74.7786	82.6967	81.9137	98.2165	122.62
ENSG00000185825.17	BCAP31	11546.9	0.224702	0.146395	1.5349	0.124807	1.6734	11612	13596.4	16913.6	13754.5	6876.7	7460.5	6797.61	6818.43	8186.77	14280.6	12099.3	21785.2	11186.4	10289.1
ENSG00000220785.7	MTMR9LP	576.037	-0.180129	0.117411	-1.53417	0.124989	1.67487	519.651	403.825	499.406	373.251	788.596	663.107	734.968	582.798	547.034	479.651	634.292	729.603	538.91	569.425
ENSG00000114113.6	RBP2	2.80844	-1.65433	1.07844	-1.534	0.125029	1.67444	0.880765	0.921975	0	6.08562	2.79314	0	11.2898	3.07275	4.68552	1.06827	3.41017	0	4.27028	0.839861
ENSG00000162643.13	DNAI3	54.8088	-0.371663	0.242419	-1.53314	0.125241	1.67631	36.9921	34.1131	58.0705	51.7278	134.071	81.5296	102.738	66.5763	37.4841	53.4133	40.0695	17.1447	29.0379	24.356
ENSG00000287644.1	AC080112.4	2.61962	-1.80046	1.17439	-1.53311	0.12525	1.67545	1.76153	0	0	0	0.931046	1.08706	6.7739	0	9.37103	3.2048	3.41017	0	3.41623	6.71888
ENSG00000238197.6	PAXBP1-AS1	199.152	-0.271977	0.177411	-1.53304	0.125267	1.67471	181.438	153.048	163.759	198.797	238.348	240.241	261.924	233.529	224.905	154.899	180.739	76.1988	246.822	233.481
ENSG00000224993.3	RPL29P12	1.56561	-2.10672	1.37427	-1.53297	0.125282	1.67395	2.6423	0	0	3.04281	0.931046	0	3.38695	0	2.34276	0	2.55763	1.90497	4.27028	0.839861
ENSG00000237512.6	UNC5B-AS1	1.57976	2.52474	1.64782	1.53217	0.125481	1.67563	0	2.76592	1.16141	3.04281	0	0	0	3.07275	5.8569	0	0	2.85745	0	3.35944
ENSG00000263956.6	NBPF11	582.725	-0.219236	0.14315	-1.53151	0.125642	1.67682	561.928	530.136	547.024	570.02	721.56	634.844	653.682	666.787	722.741	439.057	523.461	300.985	612.359	673.568
ENSG00000117519.16	CNN3	45.6144	0.601088	0.392549	1.53125	0.125709	1.67674	14.973	62.6943	27.8738	14.1998	36.3108	43.4824	83.5448	43.0185	18.7421	49.1402	17.0509	97.1534	64.9083	65.5091
ENSG00000134809.9	TIMM10	381.541	0.240021	0.156803	1.53071	0.125841	1.67754	455.356	449.002	483.146	422.951	202.037	300.029	240.474	250.941	380.698	447.603	352.1	715.316	319.417	322.506
ENSG00000173917.10	HOXB2	149.318	0.331913	0.216837	1.5307	0.125843	1.6766	84.5535	129.076	155.629	158.226	156.416	145.666	167.09	104.474	36.3128	100.417	138.112	231.454	208.39	274.634
ENSG00000132744.8	ACY3	7.53469	-0.970227	0.633864	-1.53065	0.125855	1.67579	22.0191	4.60987	5.80705	4.05708	0	0	0	0	7.02828	4.27306	22.1661	14.2873	14.519	6.71888
ENSG00000125970.12	RALY	4696.95	0.180995	0.118258	1.53051	0.125891	1.67531	5473.96	5795.53	5326.22	4881.68	3645.97	3694.92	3949.19	4007.89	3577.39	4382.03	4558.55	7803.71	4020.9	4639.39
ENSG00000279913.1	AP001962.1	1.80816	-1.80199	1.17746	-1.5304	0.125918	1.67471	1.76153	0	0	0	4.65523	1.08706	4.51594	3.07275	2.34276	1.06827	4.26272	0	1.70811	0.839861
ENSG00000197982.14	C1orf122	1135.76	0.278017	0.18167	1.53034	0.125932	1.67393	1316.74	1297.22	1299.62	1089.33	864.01	960.962	961.894	909.534	570.462	1278.71	1094.67	2417.41	957.398	882.693
ENSG00000182489.9	XKRX	29.0215	-0.618306	0.404142	-1.52992	0.126036	1.67435	25.5422	12.9076	48.7792	26.371	10.2415	1.08706	2.25797	0	30.4559	75.8469	40.9221	27.6221	58.0759	46.1923
ENSG00000117461.15	PIK3R3	262.133	-0.220983	0.144446	-1.52987	0.126049	1.67357	217.549	173.331	183.503	210.968	305.383	202.193	353.372	240.699	284.645	318.343	335.902	262.886	297.212	283.873
ENSG00000049283.18	EPN3	2.1371	1.77795	1.16222	1.52979	0.126069	1.67288	0	1.84395	2.32282	5.07135	2.79314	4.34824	0	2.0485	0	6.40959	0	0	2.56217	2.51958
ENSG00000135541.21	AHI1	266.003	-0.193933	0.126772	-1.52977	0.126073	1.67197	217.549	159.502	180.018	201.84	480.419	408.735	359.017	347.221	359.613	278.817	160.278	130.49	229.741	210.805
ENSG00000229980.5	TOB1-AS1	15.8837	0.618043	0.404019	1.52973	0.126082	1.67113	17.6153	21.2054	15.0983	22.3139	20.483	17.393	19.1927	15.3638	4.68552	17.0923	10.2305	18.0972	5.12434	18.4769
ENSG00000254893.6	AC113404.3	17.7726	-0.584272	0.382029	-1.52939	0.126167	1.6713	20.2576	23.0494	9.29128	13.1855	28.8624	21.7412	27.0956	17.4123	25.7703	14.9557	17.0509	3.80994	17.9352	8.39861
ENSG00000178573.7	MAF	11270.2	-0.185725	0.121461	-1.52909	0.126243	1.67134	11445.5	9737.9	9737.26	10763.4	12473.2	9223.71	13581.7	11727.7	15355.6	9411.42	10939.8	10665	10668.9	12051.2
ENSG00000005075.15	POLR2J	885.409	0.227729	0.148934	1.52906	0.12625	1.67048	982.053	993.889	905.899	854.016	823.044	815.296	808.352	834.764	522.435	819.36	881.529	1775.43	693.494	686.166
ENSG00000243449.6	C4orf48	1340.63	0.332768	0.217748	1.52823	0.126456	1.67226	1706.92	1548.92	1789.73	1329.71	858.424	906.609	1055.6	862.419	551.72	1199.66	1121.09	3802.32	905.3	1130.45
ENSG00000278590.1	RN7SL113P	2.49513	-1.55968	1.02067	-1.52809	0.12649	1.67175	2.6423	0	4.64564	3.04281	5.58627	1.08706	4.51594	2.0485	1.17138	0	0	0	6.83245	3.35944
ENSG00000133265.11	HSPBP1	598.867	0.257182	0.168311	1.52802	0.126508	1.67103	640.316	721.906	703.814	596.391	422.695	500.048	433.53	368.73	368.984	675.144	622.356	1278.23	534.639	517.354
ENSG00000274561.1	AC005332.3	47.5797	0.341174	0.223314	1.52777	0.126569	1.67088	45.7998	51.6306	30.1966	41.5851	46.5523	57.6142	38.3854	37.8973	46.8552	48.072	52.0051	86.6761	32.4542	50.3916
ENSG00000173200.13	PARP15	167.182	-0.275383	0.18032	-1.52719	0.126714	1.67184	163.822	88.5096	181.18	178.512	235.555	196.758	170.477	172.074	220.219	147.421	172.214	107.631	128.963	177.211
ENSG00000196814.15	MVB12B	533.151	0.177612	0.116312	1.52703	0.126753	1.67141	518.771	495.101	376.297	491.921	670.353	712.025	645.779	899.292	435.753	400.6	376.824	427.666	456.066	557.667
ENSG00000132341.12	RAN	4197.68	0.167286	0.109562	1.52686	0.126796	1.67102	4330.72	4451.3	4803.59	4791.41	2946.76	3704.7	3066.32	3160.84	3787.07	5840.21	4477.56	5300.58	4199.4	3907.03
ENSG00000264343.6	NOTCH2NLA	4.03635	-1.46201	0.957655	-1.52666	0.126845	1.67072	4.40383	0	4.64564	6.08562	4.65523	13.0447	9.03187	1.02425	0	0	2.55763	0	8.54057	2.51958
ENSG00000115756.13	HPCAL1	3414.85	0.1907	0.124937	1.52637	0.126918	1.67072	4305.18	4868.95	4859.34	4115.91	1471.05	1927.36	2007.33	2377.28	2516.12	4122.44	3632.69	4282.37	3889.37	3432.51
ENSG00000108702.4	CCL1	35.5929	0.573191	0.375599	1.52607	0.126992	1.67075	4.40383	20.2834	13.9369	18.2569	0	0	6.7739	1.02425	69.1114	123.919	41.7746	75.2463	57.2218	66.349
ENSG00000258626.2	COX7A2P1	3.82004	1.37974	0.904303	1.52575	0.127073	1.67087	2.6423	2.76592	0	2.02854	7.44836	2.17412	6.7739	12.291	0	3.2048	2.55763	5.71491	0	5.87902
ENSG00000251474.6	RPL32P3	376.299	-0.20156	0.132146	-1.52527	0.127191	1.67146	405.152	349.429	406.493	394.551	480.419	434.824	433.53	481.398	391.241	242.496	311.178	220.976	359.558	356.941
ENSG00000279673.1	AC092919.2	15.9666	-0.593369	0.389042	-1.52521	0.127208	1.67074	17.6153	6.45382	13.9369	14.1998	28.8624	11.9577	20.3217	22.5335	23.4276	10.6827	15.3458	8.57236	13.6649	15.9574
ENSG00000261442.1	AC023830.1	4.35078	1.47764	0.968889	1.52509	0.127237	1.67017	7.04612	0.921975	2.32282	1.01427	3.72418	3.26118	1.12898	5.12125	0	11.7509	0	16.1922	1.70811	6.71888
ENSG00000239480.1	AC073517.1	1.91902	2.12103	1.39132	1.52448	0.12739	1.67123	7.04612	0	0	4.05708	0	1.08706	1.12898	4.097	0	3.2048	0	2.85745	1.70811	1.67972
ENSG00000169504.15	CLIC4	4133.76	-0.195696	0.128383	-1.52432	0.127429	1.6708	2982.27	2909.75	3060.31	3698.03	6441.9	5027.66	6061.51	5473.59	4927.99	4398.05	3482.64	1922.11	3858.63	3628.2
ENSG00000198618.5	PPIAP22	701.631	0.177826	0.116662	1.52429	0.127437	1.66996	660.574	792.898	695.684	688.69	552.11	578.317	548.686	516.222	712.199	1096.04	731.482	916.29	653.353	680.287
ENSG00000110651.12	CD81	41327.4	0.18167	0.119193	1.52417	0.127467	1.66941	46785.4	50452.3	43900.1	40813.2	37913.1	44455.4	40072.1	38597.8	31995.1	36402.2	37142.7	65694.8	31153.4	33206.4
ENSG00000156466.10	GDF6	20.2031	0.835796	0.548538	1.52368	0.127588	1.67005	0	23.0494	6.96846	10.1427	13.0346	16.3059	51.9333	22.5335	2.34276	8.54613	12.7881	44.7668	43.5569	26.8755
ENSG00000279159.1	AC003681.1	131.09	-0.328001	0.215274	-1.52364	0.127597	1.66923	107.453	87.5876	94.0742	125.77	178.761	164.146	206.604	208.947	131.194	59.8229	117.651	46.6718	152.876	153.694
ENSG00000126070.20	AGO3	830.633	-0.186515	0.12245	-1.52319	0.127711	1.66976	768.908	613.113	757.239	813.445	1087.46	1049.01	940.443	908.51	869.163	818.292	844.87	495.292	870.284	792.828
ENSG00000164930.12	FZD6	61.509	-0.480445	0.315483	-1.52289	0.127787	1.66981	27.3037	36.879	53.4248	37.528	96.8287	57.6142	168.219	40.97	33.97	68.369	38.3644	15.2398	99.0706	87.3455
ENSG00000108523.16	RNF167	2432.26	0.185905	0.122176	1.52162	0.128105	1.67303	2661.67	2730.89	2681.69	2256.75	2283.85	2373.05	2323.45	2472.54	1712.56	2375.82	2319.77	3738.5	1911.38	2209.67
ENSG00000170889.14	RPS9	13904.3	0.215803	0.141864	1.5212	0.12821	1.67345	13063.5	14381	14747.6	12957.3	10344.8	12792.5	11281.9	11299.5	11645.9	12113.1	13778.8	29803.2	12749.4	13702.3
ENSG00000135365.16	PHF21A	1326.28	-0.1367	0.0898848	-1.52083	0.128302	1.67371	1048.99	986.513	969.777	1008.18	1704.74	1370.78	1700.25	1545.59	1342.4	1264.83	1410.11	1265.85	1588.55	1361.41
ENSG00000231684.3	EIF1P3	1.67719	1.99026	1.30881	1.52067	0.128344	1.67331	0	1.84395	1.16141	2.02854	2.79314	5.43531	0	5.12125	1.17138	1.06827	0	2.85745	0	0
ENSG00000087086.15	FTL	481627	0.21344	0.14037	1.52055	0.128373	1.67275	500547	550463	575444	481225	489621	553730	530345	516755	330249	402527	365720	767746	322888	355525
ENSG00000008277.14	ADAM22	11.3883	-0.788863	0.518834	-1.52045	0.128397	1.67213	9.68842	10.1417	4.64564	14.1998	11.1725	5.43531	18.0637	2.0485	14.0566	10.6827	19.6085	5.71491	23.0595	10.9182
ENSG00000164935.6	DCSTAMP	4415.41	0.25874	0.170173	1.52045	0.128398	1.67119	3277.33	4433.78	7243.71	6890.95	463.661	996.835	440.304	717.999	5496.11	7473.59	5619.96	4490.97	8215.17	6055.39
ENSG00000197859.11	ADAMTSL2	11.9282	0.734248	0.482991	1.52021	0.128459	1.67104	15.8538	26.7373	8.12987	23.3282	0	0	1.12898	3.07275	7.02828	12.8192	11.0831	17.1447	21.3514	19.3168
ENSG00000171794.4	UTF1	6.82307	1.01764	0.669501	1.51999	0.128513	1.67082	14.0922	7.3758	3.48423	3.04281	0.931046	3.26118	0	7.16975	2.34276	3.2048	11.0831	28.5745	2.56217	8.39861
ENSG00000202434.1	AC010746.1	1.68869	2.18251	1.43594	1.51992	0.128532	1.67012	0	1.84395	0	3.04281	0.931046	1.08706	5.64492	0	1.17138	2.13653	0	1.90497	0	5.87902
ENSG00000142621.19	FHAD1	137.4	-0.269511	0.177359	-1.51958	0.128617	1.67029	159.419	106.027	110.334	147.069	234.623	171.756	145.639	136.225	145.251	80.1199	127.029	100.963	128.963	130.178
ENSG00000285752.1	CDC42-AS1	35.0882	-0.413248	0.27196	-1.51952	0.128632	1.66955	31.7075	26.7373	58.0705	51.7278	38.1729	35.873	36.1275	35.8488	48.0265	16.024	33.2492	22.8596	32.4542	24.356
ENSG00000214941.8	ZSWIM7	583.898	0.21729	0.143004	1.51947	0.128644	1.66877	652.647	693.325	627.161	549.734	540.006	490.265	483.205	525.44	386.555	600.365	572.056	1006.78	488.52	558.507
ENSG00000134256.12	CD101	769.962	-0.259699	0.170917	-1.51944	0.128651	1.66792	515.248	559.639	523.796	614.648	335.176	232.631	744	543.877	1489.99	621.731	964.226	859.141	1291.33	1484.03
ENSG00000158714.11	SLAMF8	1266.45	-0.256979	0.169142	-1.5193	0.128686	1.66745	667.62	815.026	1282.2	1071.07	1685.19	1016.4	1681.06	1202.47	1440.8	1860.92	1304.39	615.305	1496.31	1591.54
ENSG00000277534.1	AC007996.1	18.7501	-0.557172	0.366788	-1.51906	0.128748	1.66731	22.8999	15.6736	26.7124	19.2711	20.483	6.52237	14.6768	4.097	23.4276	24.5701	20.461	17.1447	22.2055	24.356
ENSG00000172738.12	TMEM217	15.8637	0.639471	0.420983	1.51899	0.128764	1.66659	14.0922	12.9076	30.1966	24.3425	3.72418	11.9577	4.51594	12.291	8.19965	32.048	11.0831	15.2398	20.4974	20.9965
ENSG00000083857.14	FAT1	75.7184	0.42682	0.281002	1.51892	0.128783	1.6659	36.1114	58.0844	66.2003	111.57	18.6209	42.3954	57.5782	52.2368	28.1131	95.0756	70.7611	41.9093	208.39	173.011
ENSG00000105373.19	NOP53	7957.81	0.222548	0.146522	1.51887	0.128795	1.66513	8843.76	9504.64	7899.91	6897.04	5596.51	7488.76	6003.94	7009.97	6794	5967.33	7909.89	16957.1	6986.18	7550.35
ENSG00000287855.1	AL023882.1	28.3813	-0.434683	0.286207	-1.51877	0.12882	1.66451	30.8268	26.7373	47.6178	43.6136	25.1382	14.1318	18.0637	14.3395	32.7986	16.024	24.7237	15.2398	44.4109	43.6727
ENSG00000226571.2	AL592429.2	4.10795	-1.19521	0.787061	-1.51857	0.128871	1.66425	6.16536	6.45382	3.48423	2.02854	0.931046	1.08706	3.38695	3.07275	7.02828	3.2048	14.4932	1.90497	4.27028	0
ENSG00000169169.15	CPT1C	3.27705	1.52023	1.00114	1.5185	0.128889	1.66356	0	5.53185	6.96846	1.01427	2.79314	5.43531	2.25797	3.07275	0	7.47786	0	2.85745	4.27028	4.1993
ENSG00000258984.5	UBE2F-SCLY	2.20442	-1.63288	1.07546	-1.51831	0.128937	1.66324	2.6423	1.84395	3.48423	0	0.931046	1.08706	2.25797	2.0485	4.68552	0	2.55763	0	5.12434	4.1993
ENSG00000171552.14	BCL2L1	2197.92	0.256776	0.169151	1.51803	0.129008	1.66323	2348.12	2536.35	2574.84	2284.14	2443.06	2379.58	2286.19	2142.73	1058.93	2831.97	1977.05	2827.93	1480.08	1599.93
ENSG00000257195.1	HNRNPA1P50	1.5345	-1.97658	1.30231	-1.51776	0.129076	1.66318	0.880765	0	3.48423	0	2.79314	0	1.12898	3.07275	1.17138	2.13653	1.70509	0	4.27028	0.839861
ENSG00000235772.1	AP001625.2	2.23001	-1.61558	1.06508	-1.51686	0.129303	1.66518	0	0	2.32282	0	2.79314	2.17412	4.51594	2.0485	8.19965	3.2048	1.70509	0	3.41623	0.839861
ENSG00000161970.15	RPL26	121.764	0.344504	0.227132	1.51675	0.129329	1.66459	130.353	130.92	139.369	98.3842	67.9663	143.492	95.9636	87.0613	98.3959	121.782	111.683	291.46	85.4057	102.463
ENSG00000147059.8	SPIN2A	3.66858	-1.53559	1.0125	-1.51663	0.129359	1.66405	1.76153	0	3.48423	18.2569	4.65523	3.26118	3.38695	0	4.68552	0	1.70509	0	5.12434	5.03916
ENSG00000204991.11	SPIRE2	326.274	-0.206345	0.136101	-1.51612	0.129489	1.6648	435.098	308.862	401.848	336.738	235.555	276.114	329.663	229.432	286.988	218.994	346.132	382.899	411.655	367.859
ENSG00000224877.4	NDUFAF8	770.594	0.275857	0.181965	1.51599	0.129523	1.6643	805.019	921.053	1008.1	846.916	355.659	426.128	342.082	308.299	516.578	1108.86	879.824	1852.58	779.754	637.454
ENSG00000150764.14	DIXDC1	381.058	-0.32629	0.215236	-1.51597	0.129528	1.66345	199.934	253.543	231.12	342.823	1045.56	462.001	553.202	346.197	366.642	435.852	301.8	124.776	372.369	298.99
ENSG00000280057.1	AL022069.2	3.09639	1.52009	1.00277	1.51589	0.129546	1.66276	0.880765	5.53185	0	8.11416	0	2.17412	1.12898	7.16975	3.51414	0	3.41017	3.80994	3.41623	4.1993
ENSG00000183431.12	SF3A3	1721.66	0.161981	0.106867	1.51572	0.12959	1.66241	1589.78	1767.43	1703.79	1598.49	1408.67	1570.8	1451.87	1482.09	1609.48	2257.25	1858.54	2505.99	1669.68	1629.33
ENSG00000198842.10	STYXL2	245.218	0.279746	0.184564	1.51571	0.129593	1.66152	274.799	305.174	239.25	265.739	33.5176	98.9226	66.61	69.649	397.098	353.596	317.146	467.67	281.839	262.036
ENSG00000259020.3	AL049872.1	3.37534	-1.58283	1.04446	-1.51546	0.129657	1.66142	0	4.60987	6.96846	0	6.51732	1.08706	1.12898	3.07275	12.8852	3.2048	2.55763	0.952485	4.27028	0
ENSG00000205853.12	RFPL3S	6.60234	-0.928853	0.612953	-1.51537	0.129678	1.66076	10.5692	6.45382	5.80705	8.11416	11.1725	2.17412	10.1609	11.2668	2.34276	2.13653	6.82034	0.952485	11.1027	3.35944
ENSG00000121766.16	ZCCHC17	476.634	0.22015	0.14528	1.51535	0.129683	1.65992	476.494	500.632	477.339	436.136	464.592	440.26	474.173	468.082	345.557	558.703	445.88	780.085	374.931	430.009
ENSG00000254092.2	AC021613.1	2.53166	-1.55477	1.02612	-1.51518	0.129726	1.65954	0.880765	2.76592	1.16141	0	6.51732	1.08706	6.7739	1.02425	4.68552	1.06827	0	0.952485	7.68651	0.839861
ENSG00000116221.15	MRPL37	1233.21	0.182245	0.120297	1.51497	0.129781	1.65933	1222.5	1408.78	1448.28	1302.32	657.318	837.037	721.421	730.29	1157.32	1594.92	1460.41	2124.99	1366.49	1232.92
ENSG00000235912.1	AL031729.1	7.2825	0.868507	0.573327	1.51486	0.129809	1.65878	8.80765	10.1417	2.32282	6.08562	1.86209	8.69649	4.51594	5.12125	7.02828	12.8192	2.55763	13.3348	11.1027	7.55874
ENSG00000234546.4	LNCTAM34A	61.6692	-0.344519	0.227459	-1.51464	0.129863	1.65855	67.8189	38.7229	66.2003	58.8277	81.932	47.8307	83.5448	79.8915	60.9117	37.3893	65.6458	92.391	47.8272	34.4343
ENSG00000236762.1	RPL19P16	6.09499	-1.00193	0.661554	-1.51451	0.129896	1.65806	5.28459	7.3758	4.64564	0	12.1036	9.78355	5.64492	0	5.8569	3.2048	10.2305	7.61988	8.54057	5.03916
ENSG00000103066.13	PLA2G15	4731.89	0.161387	0.106578	1.51426	0.129959	1.65795	4698	5558.59	4827.98	4585.52	3532.39	3851.46	3750.48	3510.11	3966.29	5884.01	5775.13	7210.31	4480.38	4615.87
ENSG00000146006.8	LRRTM2	2.70432	-1.76965	1.16877	-1.51411	0.129997	1.65752	6.16536	0.921975	4.64564	4.05708	0	4.34824	6.7739	0	5.8569	0	2.55763	0	0.854057	1.67972
ENSG00000117262.19	GPR89A	100.63	0.254297	0.167982	1.51384	0.130067	1.65749	107.453	102.339	75.4916	101.427	88.4493	92.4002	94.8346	106.522	70.2828	108.963	106.568	146.683	99.0706	108.342
ENSG00000131174.7	COX7B	2138.06	0.195437	0.129126	1.51354	0.130142	1.65754	2066.28	2216.43	2303.07	2186.77	1278.33	1339.26	1361.55	1319.23	1738.33	2967.64	2648.85	3998.53	2288.02	2220.59
ENSG00000167549.18	CORO6	101.349	-0.303473	0.200521	-1.51343	0.130172	1.657	118.023	103.261	98.7198	113.598	34.4487	32.6118	91.4477	45.067	110.11	57.6863	146.637	156.208	170.811	140.257
ENSG00000119655.11	NPC2	14076.9	0.146116	0.0965547	1.5133	0.130203	1.65649	15298	15800.8	16370.1	15851	13015.1	13693.7	12476.4	12752.9	10305.8	12244.5	14049.9	20151.7	11881.6	13185
ENSG00000205318.5	GCNT2P1	3.41586	1.62636	1.07491	1.51302	0.130274	1.65649	7.92689	1.84395	1.16141	5.07135	0	5.43531	1.12898	11.2668	0	0	2.55763	11.4298	0	0
ENSG00000136630.13	HLX	471.969	0.240013	0.158639	1.51295	0.130292	1.65581	419.244	508.93	492.438	463.522	570.731	582.665	680.777	609.429	193.278	342.913	350.395	663.882	375.785	353.581
ENSG00000135624.16	CCT7	3442.41	0.179501	0.118646	1.51291	0.130302	1.65503	3418.25	3731.23	3840.78	3360.28	2681.41	2982.9	2657.63	2821.81	2951.88	4594.61	3728.17	5278.67	3132.68	3013.42
ENSG00000124216.4	SNAI1	19.1982	0.663767	0.438762	1.51282	0.130326	1.65441	20.2576	6.45382	5.80705	16.2283	10.2415	55.4401	24.8376	35.8488	12.8852	18.1605	10.2305	21.9071	14.519	15.9574
ENSG00000189043.10	NDUFA4	2550.85	0.181776	0.120173	1.51262	0.130377	1.65416	2880.1	2834.15	2702.6	2620.87	1598.61	2232.82	2025.4	2107.91	2339.24	2649.3	2767.35	4499.54	2286.31	2167.68
ENSG00000172974.11	VDAC2P5	8.94191	0.758237	0.501291	1.51257	0.130389	1.65341	1.76153	5.53185	8.12987	9.12843	13.9657	18.48	5.64492	8.194	10.5424	10.6827	3.41017	16.1922	5.12434	8.39861
ENSG00000181458.10	TMEM45A	9.67923	0.782684	0.517463	1.51254	0.130396	1.65259	4.40383	6.45382	2.32282	6.08562	1.86209	4.34824	13.5478	9.21825	3.51414	17.0923	11.9356	27.6221	13.6649	13.4378
ENSG00000273321.1	AC023983.2	6.75804	-0.882498	0.583524	-1.51236	0.130442	1.65227	6.16536	2.76592	12.7755	7.09989	12.1036	3.26118	12.4188	7.16975	9.37103	5.34133	3.41017	7.61988	4.27028	0.839861
ENSG00000181135.16	ZNF707	447.931	0.208444	0.137834	1.51228	0.130462	1.65161	552.24	497.866	479.662	442.222	419.902	455.479	436.917	469.107	271.76	450.808	393.022	596.255	375.785	430.009
ENSG00000106541.12	AGR2	18.7904	-0.626444	0.414278	-1.51213	0.1305	1.65119	14.973	16.5955	23.2282	23.3282	12.1036	15.2189	15.8058	10.2425	44.5124	6.40959	26.4288	21.9071	23.9136	8.39861
ENSG00000130755.13	GMFG	2345.97	0.247471	0.163795	1.51085	0.130826	1.65441	2326.1	2292.03	2420.38	2063.03	1376.09	1484.93	1774.76	1746.35	1805.1	2719.8	2393.94	5870.16	2249.59	2321.37
ENSG00000078814.17	MYH7B	62.7349	-0.422376	0.279584	-1.51073	0.130857	1.6539	95.1226	36.879	108.011	69.9846	74.4836	50.0048	95.9636	39.9458	33.97	27.7749	53.7102	65.7214	44.4109	82.3063
ENSG00000162068.2	NTN3	6.19551	-1.37658	0.91121	-1.51072	0.13086	1.65304	16.7345	0.921975	10.4527	7.09989	6.51732	3.26118	5.64492	0	0	10.6827	8.52543	0	5.9784	10.9182
ENSG00000186222.5	BLOC1S4	533.607	0.216683	0.143467	1.51033	0.130959	1.65338	605.966	636.163	553.992	511.192	409.66	535.921	508.043	474.228	322.129	556.566	514.936	788.657	547.45	505.596
ENSG00000224086.6	PPM1F-AS1	99.933	-0.264342	0.175029	-1.51027	0.130974	1.65268	147.088	87.5876	139.369	94.3271	98.6908	88.052	107.253	104.474	93.7103	73.7103	83.5492	84.7711	98.2165	98.2637
ENSG00000259820.1	AC083843.2	84.2704	-0.311338	0.206153	-1.51023	0.130985	1.65191	88.9573	49.7866	84.7829	67.9561	136.864	106.532	108.382	106.522	110.11	68.369	53.7102	37.1469	65.7624	94.9042
ENSG00000226359.1	ACTG1P24	1.90355	-2.26262	1.49821	-1.51021	0.13099	1.65107	3.52306	0	0	3.04281	0	3.26118	2.25797	1.02425	5.8569	0	1.70509	0	5.9784	0
ENSG00000204965.9	PCDHA5	15.2755	-0.697244	0.461849	-1.50968	0.131125	1.65188	12.3307	5.53185	26.7124	13.1855	7.44836	4.34824	23.7087	2.0485	18.7421	29.9114	20.461	18.0972	15.373	15.9574
ENSG00000285668.1	AC126544.2	3.52682	-1.20553	0.798543	-1.50966	0.131129	1.65103	6.16536	0.921975	2.32282	0	8.37941	7.60943	2.25797	2.0485	4.68552	2.13653	2.55763	0.952485	5.9784	3.35944
ENSG00000234028.3	EIF2AK3-DT	22.7807	-0.606016	0.401459	-1.50953	0.131162	1.65055	25.5422	19.3615	31.3581	30.4281	29.7935	8.69649	30.4826	9.21825	17.5707	49.1402	19.6085	9.52485	24.7676	13.4378
ENSG00000109971.14	HSPA8	23243.2	0.169872	0.112535	1.5095	0.131171	1.64977	24563.7	27679.5	28476.6	26271.6	19719.5	20625.9	15909.6	18730.5	20795.5	32068.3	22065.5	28346.9	21131.1	19021.2
ENSG00000225579.2	EDNRB-AS1	37.2307	-0.445897	0.295415	-1.50939	0.1312	1.64923	35.2306	19.3615	30.1966	40.5708	80.0699	47.8307	48.5463	56.3338	48.0265	25.6384	30.6915	10.4773	23.0595	25.1958
ENSG00000170954.11	ZNF415	27.4965	0.50987	0.337806	1.50936	0.131207	1.64842	18.4961	21.2054	29.0352	38.5423	12.1036	20.6542	10.1609	27.6548	5.8569	22.4336	30.6915	28.5745	67.4705	52.0714
ENSG00000100106.22	TRIOBP	3067.24	0.136583	0.0905035	1.50914	0.131262	1.64822	3408.56	4049.31	3294.92	3221.32	2463.55	2922.02	2583.11	2691.73	2841.77	2783.9	2994.98	3779.46	2824.37	3082.29
ENSG00000125691.14	RPL23	20780.4	0.201072	0.133247	1.50902	0.131294	1.64773	19217.4	20523.2	19678.9	18967.9	12256.3	15865.7	13638.1	15440.6	24182	21554.4	23189.2	45272.6	20360.7	20779
ENSG00000243147.8	MRPL33	530.608	0.217163	0.143913	1.50899	0.131302	1.64694	534.624	533.824	574.898	493.95	501.834	529.399	469.657	604.308	377.184	525.587	484.244	886.763	463.753	448.486
ENSG00000148677.7	ANKRD1	9.19121	1.01984	0.676021	1.50859	0.131405	1.64733	1.76153	26.7373	0	12.1712	4.65523	7.60943	18.0637	5.12125	8.19965	12.8192	1.70509	1.90497	12.8109	15.1175
ENSG00000169213.7	RAB3B	3.74732	1.4834	0.98331	1.50858	0.131407	1.64646	0.880765	10.1417	0	4.05708	0.931046	3.26118	9.03187	1.02425	0	1.06827	0.852543	7.61988	9.39462	4.1993
ENSG00000186407.7	CD300E	356.748	-0.806231	0.534466	-1.50848	0.131432	1.64588	19.3768	11.9857	17.4211	10.1427	2475.65	218.499	1163.98	639.132	55.0548	206.175	62.2356	33.337	51.2434	30.235
ENSG00000140264.21	SERF2	1757.32	0.245913	0.163065	1.50806	0.131538	1.64632	2039.85	2137.14	2104.47	1870.31	1841.61	2180.64	1955.4	1818.04	814.109	1200.73	1338.49	3226.07	1076.97	998.594
ENSG00000265681.7	RPL17	24.5745	0.522123	0.346234	1.50801	0.131553	1.64562	27.3037	29.5032	24.3896	24.3425	26.0693	54.3531	9.03187	32.776	18.7421	28.8432	24.7237	15.2398	10.2487	18.4769
ENSG00000169738.8	DCXR	713.781	0.219074	0.145285	1.50789	0.131582	1.64509	767.147	826.09	839.699	699.846	583.766	685.936	599.49	689.32	507.207	601.434	676.919	1374.44	572.218	569.425
ENSG00000165879.9	FRAT1	523.949	0.176732	0.11722	1.5077	0.131631	1.64482	518.771	563.327	513.343	483.807	399.419	506.571	544.17	597.138	371.327	373.893	566.089	854.379	502.185	540.87
ENSG00000233837.1	EIF3LP2	4.06225	1.26095	0.836542	1.50734	0.131724	1.6451	0	8.29777	0	3.04281	2.79314	8.69649	1.12898	1.02425	7.02828	6.40959	2.55763	5.71491	5.9784	4.1993
ENSG00000276600.5	RAB7B	1976.33	0.219282	0.14548	1.50731	0.131732	1.6443	2570.95	2555.71	3660.76	2962.68	1277.39	1583.85	1192.21	1580.42	1166.69	2388.64	1530.31	1678.28	1767.04	1753.63
ENSG00000224680.4	PLA2G12AP1	4.90857	1.09047	0.723531	1.50716	0.13177	1.6439	3.52306	9.21975	12.7755	4.05708	0.931046	4.34824	2.25797	3.07275	2.34276	10.6827	1.70509	2.85745	1.70811	9.23847
ENSG00000244153.1	WWP1P1	5.2941	-0.954568	0.633359	-1.50715	0.131771	1.64302	7.04612	2.76592	8.12987	4.05708	5.58627	3.26118	5.64492	2.0485	5.8569	10.6827	10.2305	2.85745	4.27028	1.67972
ENSG00000225544.1	AC245452.1	1.56437	-2.09337	1.38946	-1.50661	0.131912	1.64389	0.880765	0	5.80705	1.01427	2.79314	1.08706	0	3.07275	4.68552	0	0.852543	0	1.70811	0
ENSG00000225447.1	RPS15AP10	7.26304	-1.01625	0.674592	-1.50647	0.131947	1.64344	12.3307	6.45382	4.64564	18.2569	8.37941	2.17412	10.1609	13.3153	7.02828	1.06827	5.11526	0	9.39462	3.35944
ENSG00000106397.12	PLOD3	1961.06	0.202903	0.134689	1.50645	0.13195	1.6426	1924.47	2468.13	2486.58	2097.51	1687.99	1592.54	1250.91	1389.91	1562.62	2839.45	1989.84	2607.9	1783.27	1773.79
ENSG00000187764.11	SEMA4D	1035.75	-0.166259	0.11037	-1.50638	0.131969	1.64196	936.253	805.806	623.677	754.617	1161.01	820.731	1176.4	1018.1	1217.06	1144.11	1305.24	1103.93	1287.92	1145.57
ENSG00000177082.13	WDR73	103.417	-0.305569	0.202859	-1.50631	0.131986	1.64128	96.8842	83.8997	135.885	95.3414	96.8287	136.97	101.609	118.813	135.88	82.2565	92.9272	53.3391	132.379	84.8259
ENSG00000112514.18	CUTA	2236.98	0.205741	0.136589	1.50628	0.131995	1.64051	2478.47	2449.69	2322.82	2128.95	1810.88	2077.37	1842.5	2010.6	1887.09	2266.86	2040.99	4131.88	1940.42	1929.16
ENSG00000251244.2	AC107208.1	1.64388	-1.8633	1.23716	-1.50611	0.13204	1.64018	0.880765	0.921975	3.48423	1.01427	0.931046	0	2.25797	0	8.19965	1.06827	0	0	3.41623	0.839861
ENSG00000232560.7	LINC01549	1.36373	-2.39843	1.59273	-1.50586	0.132103	1.64009	2.6423	1.84395	2.32282	0	0	1.08706	0	0	3.51414	0	2.55763	0	5.12434	0
ENSG00000134551.13	PRH2	4.02384	1.10519	0.733941	1.50583	0.132112	1.63932	1.76153	6.45382	8.12987	9.12843	0.931046	6.52237	2.25797	2.0485	2.34276	3.2048	1.70509	7.61988	1.70811	2.51958
ENSG00000104903.5	LYL1	1422.39	0.212748	0.141306	1.50559	0.132173	1.63921	1701.64	1711.19	1576.03	1419.98	927.321	952.266	929.154	939.237	993.33	1307.56	1584.02	3228.92	1246.92	1395.85
ENSG00000166321.14	NUDT13	126.047	-0.232912	0.154713	-1.50545	0.132209	1.63876	148.849	140.14	167.243	144.026	126.622	108.706	107.253	76.8188	106.596	99.3487	153.458	101.916	140.065	143.616
ENSG00000225101.6	OR52K3P	50.0715	0.49211	0.326993	1.50495	0.132336	1.63946	27.3037	44.2548	33.6809	58.8277	7.44836	19.5671	16.9348	25.6063	43.341	146.352	91.2221	52.3867	82.8435	51.2315
ENSG00000005884.18	ITGA3	2201.96	0.249522	0.165817	1.50481	0.132373	1.63905	2134.97	2752.1	4136.94	3287.25	337.97	572.881	346.598	374.876	1812.12	3910.92	2861.99	2897.46	2941.37	2459.95
ENSG00000182272.12	B4GALNT4	6.53791	1.13517	0.754431	1.50467	0.13241	1.63863	6.16536	9.21975	1.16141	0	5.58627	5.43531	5.64492	7.16975	0	7.47786	0	12.3823	12.8109	18.4769
ENSG00000133460.19	SLC2A11	231.118	-0.194324	0.12919	-1.50417	0.132537	1.63933	283.606	220.352	284.545	243.425	180.623	160.885	209.991	171.05	261.218	241.428	221.661	252.408	285.255	219.204
ENSG00000181652.19	ATG9B	21.558	0.577648	0.384166	1.50364	0.132673	1.64013	23.7807	36.879	45.295	29.4138	1.86209	5.43531	1.12898	6.1455	9.37103	21.3653	21.3136	37.1469	31.6001	31.0748
ENSG00000254545.1	AL354919.2	6.64292	1.15121	0.765699	1.50347	0.132718	1.6398	0.880765	7.3758	16.2597	16.2283	0	1.08706	0	0	2.34276	25.6384	5.9678	2.85745	5.12434	9.23847
ENSG00000164776.10	PHKG1	22.5486	-0.517463	0.344185	-1.50345	0.132724	1.63901	37.8729	19.3615	27.8738	24.3425	32.5866	42.3954	25.9666	10.2425	8.19965	4.27306	32.3966	17.1447	16.2271	16.7972
ENSG00000114023.15	FAM162A	904.213	0.191848	0.127629	1.50317	0.132795	1.63901	927.446	1004.03	999.973	897.629	592.145	772.901	633.36	701.611	867.992	979.6	971.899	1660.18	852.349	797.868
ENSG00000100060.18	MFNG	756.108	0.170352	0.113335	1.50309	0.132817	1.6384	1036.66	974.528	713.105	792.145	561.42	645.714	642.392	678.054	663.001	744.581	646.228	1005.82	728.51	753.355
ENSG00000135521.9	LTV1	220.915	0.232667	0.154843	1.5026	0.132943	1.63909	231.641	224.962	238.089	243.425	135.933	158.711	147.897	156.71	174.536	340.777	256.615	337.18	224.617	221.723
ENSG00000163482.12	STK36	787.567	-0.168925	0.112494	-1.50164	0.133191	1.64127	753.935	723.75	684.07	716.075	857.493	785.945	839.964	680.102	896.105	804.404	864.479	565.776	925.797	928.046
ENSG00000196338.13	NLGN3	47.5049	-0.354182	0.235911	-1.50134	0.133267	1.64134	80.1496	45.1768	55.7477	67.9561	41.897	28.2636	54.1912	31.7518	40.9983	34.1845	36.6593	36.1944	62.3461	49.5518
ENSG00000279456.1	AL353763.1	7.49811	-0.958838	0.638657	-1.50134	0.133269	1.64048	4.40383	8.29777	6.96846	6.08562	5.58627	8.69649	16.9348	5.12125	17.5707	3.2048	9.37797	0	7.68651	5.03916
ENSG00000235552.4	RPL6P27	147.208	0.286262	0.190674	1.50132	0.133273	1.63967	105.692	179.785	147.499	122.727	83.7941	151.102	93.7057	111.643	193.278	144.216	173.066	273.363	133.233	147.815
ENSG00000280254.1	AC233723.2	327.138	0.255419	0.170134	1.50128	0.133283	1.63891	318.837	310.706	319.388	296.167	432.005	463.088	410.95	476.276	260.046	228.609	196.085	440.048	165.687	262.036
ENSG00000272288.6	AL451165.2	49.8361	0.476975	0.317754	1.50108	0.133334	1.63867	50.2036	50.7086	34.8423	51.7278	22.3451	43.4824	31.6115	45.067	72.6255	33.1162	31.5441	131.443	43.5569	55.4308
ENSG00000183850.14	ZNF730	2.29043	1.71859	1.14496	1.50101	0.133353	1.63803	0	0.921975	3.48423	5.07135	0.931046	1.08706	1.12898	0	0	9.61439	1.70509	4.76242	0	3.35944
ENSG00000077312.9	SNRPA	585.317	0.207933	0.13854	1.50088	0.133385	1.63756	635.913	683.183	655.035	567.991	423.626	513.093	445.949	457.84	445.124	557.635	568.646	1058.21	586.737	595.461
ENSG00000117691.10	NENF	1314.5	0.242795	0.161811	1.50048	0.133491	1.63798	1637.34	1675.23	1615.52	1425.05	877.976	1057.71	986.732	1114.38	1002.7	1059.72	1108.31	2818.4	1006.08	1017.91
ENSG00000286159.1	AL035106.1	17.5899	-0.588156	0.392053	-1.5002	0.133564	1.63802	23.7807	11.0637	15.0983	11.157	9.31046	17.393	24.8376	18.4365	28.1131	8.54613	28.9865	11.4298	18.7892	19.3168
ENSG00000189014.7	SHLD2P3	7.57535	-0.921085	0.614084	-1.49993	0.133632	1.63798	13.2115	6.45382	13.9369	1.01427	6.51732	3.26118	12.4188	2.0485	7.02828	4.27306	5.11526	10.4773	8.54057	11.758
ENSG00000286358.1	AC096647.1	4.30819	-1.32356	0.882566	-1.49967	0.133699	1.63794	4.40383	7.3758	5.80705	6.08562	10.2415	0	4.51594	2.0485	1.17138	0	5.9678	0	5.9784	6.71888
ENSG00000123983.14	ACSL3	4903.71	-0.158048	0.105402	-1.49948	0.13375	1.63769	3499.28	2959.54	3240.33	3552.99	7793.78	6758.26	7718.86	6675.04	5583.96	5121.27	4499.72	3065.1	3955.14	4228.7
ENSG00000189159.16	JPT1	2828.16	0.240981	0.160753	1.49908	0.133854	1.6381	3400.63	3124.57	2605.04	2359.19	3236.31	4693.93	3307.92	4020.18	1980.8	1567.15	1728.96	3881.38	1639.79	2048.42
ENSG00000105576.15	TNPO2	1529.69	-0.169138	0.112847	-1.49883	0.133919	1.63803	1647.03	1499.13	1492.41	1502.13	1987.78	1597.98	1906.85	1476.97	1359.97	1500.91	1510.71	1026.78	1433.11	1473.96
ENSG00000131242.18	RAB11FIP4	1341.53	0.217692	0.145243	1.49881	0.133922	1.6372	1718.37	2339.05	2402.96	2325.72	167.588	340.25	202.088	228.408	1050.73	1319.31	1512.41	1255.37	1992.51	1926.64
ENSG00000182117.6	NOP10	2856.87	0.223039	0.148856	1.49835	0.134042	1.6378	3332.82	3087.69	3304.21	2879.51	2916.97	3289.45	3223.25	3052.27	1468.91	2732.62	2413.55	4251.89	1965.18	2077.81
ENSG00000165131.8	LLCFC1	1.86092	-2.02349	1.35096	-1.49782	0.13418	1.63862	1.76153	0	0	2.02854	7.44836	1.08706	6.7739	2.0485	2.34276	0	0	0	2.56217	0
ENSG00000173599.15	PC	2718.62	0.152946	0.102123	1.49767	0.13422	1.63825	2532.2	3121.81	3710.7	3039.77	2107.89	2332.83	2106.68	2358.85	2149.48	2654.64	2819.36	3426.09	2692.84	3007.54
ENSG00000239282.8	CASTOR1	14.6805	-0.627446	0.418972	-1.49759	0.134241	1.63764	16.7345	13.8296	8.12987	5.07135	34.4487	25.0024	25.9666	21.5093	10.5424	8.54613	8.52543	7.61988	17.0811	2.51958
ENSG00000261455.1	LINC01003	115.417	0.249565	0.166699	1.49711	0.134366	1.6383	161.18	131.842	82.4601	119.684	103.346	129.36	121.93	144.419	91.3676	96.1439	104.01	138.11	80.2813	111.701
ENSG00000176593.8	AC008969.1	138.406	-0.235481	0.157411	-1.49597	0.134663	1.64106	168.226	135.53	145.176	127.798	122.898	102.184	125.317	143.395	133.537	106.827	172.214	104.773	177.644	172.171
ENSG00000182132.14	KCNIP1	2.16169	-1.7843	1.19279	-1.4959	0.134678	1.64038	1.76153	6.45382	8.12987	2.02854	0.931046	0	1.12898	2.0485	3.51414	0	1.70509	0	2.56217	0
ENSG00000115648.14	MLPH	788.669	0.243252	0.162628	1.49576	0.134717	1.63998	1396.89	1238.21	1260.13	875.315	525.11	1074.02	575.782	703.66	556.405	743.513	549.89	733.413	368.098	440.927
ENSG00000175497.17	DPP10	5.52261	1.34051	0.896291	1.49562	0.134754	1.63957	0	9.21975	2.32282	3.04281	0.931046	5.43531	7.90289	0	0	6.40959	5.11526	12.3823	11.9568	12.5979
ENSG00000125817.8	CENPB	2890.1	0.192233	0.128541	1.4955	0.134785	1.63909	3264.12	3573.58	3365.76	3063.1	2619.96	2432.84	2784.07	2734.75	1622.36	2638.62	2854.31	4449.06	2399.05	2659.84
ENSG00000261090.2	AC127459.2	1.66369	-2.16567	1.44828	-1.49534	0.134827	1.63874	3.52306	0	2.32282	0	2.79314	0	9.03187	3.07275	0	0	0	0	1.70811	0.839861
ENSG00000251417.2	AC145285.2	19.512	0.600218	0.401429	1.4952	0.134861	1.6383	27.3037	27.6592	33.6809	27.3853	8.37941	8.69649	6.7739	29.7033	4.68552	23.5018	14.4932	15.2398	18.7892	26.8755
ENSG00000225806.8	AL121917.1	7.63678	0.825715	0.552601	1.49423	0.135115	1.64052	4.40383	9.21975	4.64564	17.2426	3.72418	10.8706	11.2898	8.194	8.19965	11.7509	0.852543	3.80994	6.83245	5.87902
ENSG00000160360.13	GPSM1	195.574	0.287284	0.192276	1.49412	0.135143	1.64	198.172	266.451	235.766	278.924	177.83	153.276	128.704	131.104	83.1679	235.018	224.219	269.553	187.038	168.812
ENSG00000106305.10	AIMP2	261.812	0.226801	0.151882	1.49327	0.135367	1.64186	267.753	269.217	326.356	289.067	135.933	179.365	141.123	152.613	213.191	403.804	312.031	383.851	291.233	299.83
ENSG00000236512.1	AL390026.1	7.26646	0.855354	0.57281	1.49326	0.135369	1.64102	8.80765	7.3758	11.6141	9.12843	2.79314	7.60943	2.25797	9.21825	4.68552	11.7509	4.26272	17.1447	2.56217	2.51958
ENSG00000101197.13	BIRC7	241.065	0.307593	0.206009	1.4931	0.135411	1.64067	413.079	493.257	514.504	392.523	128.484	253.285	168.219	108.571	74.9683	98.2804	157.72	341.942	98.2165	131.858
ENSG00000221340.1	RNU6ATAC18P	11.2265	-0.704294	0.471801	-1.49278	0.135495	1.64083	13.2115	5.53185	8.12987	3.04281	3.72418	8.69649	4.51594	2.0485	28.1131	14.9557	26.4288	13.3348	14.519	10.9182
ENSG00000168743.13	NPNT	20.3879	0.854079	0.572235	1.49253	0.13556	1.64076	1.76153	39.6449	10.4527	16.2283	9.31046	11.9577	25.9666	6.1455	0	8.54613	11.9356	24.7646	68.3245	50.3916
ENSG00000188242.4	PP7080	8.37688	0.801604	0.53714	1.49235	0.135606	1.64046	11.4499	16.5955	12.7755	11.157	5.58627	6.52237	4.51594	7.16975	2.34276	10.6827	1.70509	12.3823	6.83245	7.55874
ENSG00000231104.8	AC022395.1	4.04187	-1.22796	0.822838	-1.49234	0.135609	1.63964	7.04612	1.84395	3.48423	6.08562	6.51732	2.17412	4.51594	3.07275	2.34276	0	6.82034	0	5.12434	7.55874
ENSG00000179526.17	SHARPIN	1802.67	0.21067	0.141179	1.49222	0.13564	1.63916	1913.02	2060.61	2140.48	1774.97	1518.54	1470.79	1449.62	1558.91	1144.44	1635.51	1794.6	3469.9	1583.42	1722.55
ENSG00000146122.17	DAAM2	11.9441	0.721421	0.483571	1.49186	0.135736	1.63946	4.40383	23.9713	16.2597	9.12843	4.65523	16.3059	10.1609	9.21825	4.68552	12.8192	10.2305	12.3823	14.519	18.4769
ENSG00000246451.2	AL049840.2	158.651	-0.291686	0.195531	-1.49176	0.135762	1.63892	185.841	114.325	236.928	194.74	196.451	161.972	149.026	215.093	140.566	96.1439	130.439	61.9115	154.584	183.09
ENSG00000273618.1	AL135999.2	1.82022	-1.84824	1.23913	-1.49156	0.135814	1.63869	0	0.921975	5.80705	4.05708	1.86209	0	1.12898	0	2.34276	0	1.70509	0	5.9784	1.67972
ENSG00000256053.9	COA8	248.367	0.295663	0.198226	1.49155	0.135818	1.63788	256.303	311.628	305.451	279.939	212.278	233.718	216.765	201.777	134.709	237.155	196.085	520.057	205.828	165.453
ENSG00000219023.1	AL033519.3	7.76148	0.780835	0.52354	1.49145	0.135843	1.63733	7.92689	11.0637	2.32282	5.07135	3.72418	13.0447	12.4188	13.3153	4.68552	12.8192	5.9678	9.52485	3.41623	3.35944
ENSG00000249494.6	AC008629.1	9.17722	-0.715399	0.479724	-1.49127	0.13589	1.63705	11.4499	7.3758	5.80705	8.11416	12.1036	5.43531	7.90289	7.16975	11.7138	4.27306	10.2305	3.80994	20.4974	12.5979
ENSG00000269091.6	AC010624.3	1.83104	1.72788	1.15868	1.49125	0.135897	1.63627	5.28459	4.60987	0	3.04281	0.931046	2.17412	0	2.0485	0	3.2048	0.852543	0.952485	0.854057	1.67972
ENSG00000172009.15	THOP1	957.41	0.233986	0.156907	1.49124	0.135899	1.63546	1082.46	1144.17	1262.45	965.585	711.319	677.239	578.04	767.163	639.573	1097.11	994.918	1827.82	840.392	815.505
ENSG00000267141.1	AC012615.4	8.92336	0.797455	0.534775	1.4912	0.13591	1.63473	2.6423	12.9076	16.2597	24.3425	9.31046	9.78355	5.64492	15.3638	3.51414	1.06827	2.55763	3.80994	5.12434	12.5979
ENSG00000138100.14	TRIM54	353.52	0.587699	0.394133	1.49112	0.13593	1.63413	294.176	283.968	759.562	572.048	4.65523	34.786	11.2898	26.6305	258.875	634.55	458.668	652.452	566.24	391.375
ENSG00000196544.8	BORCS6	267.386	0.234856	0.157529	1.49087	0.135996	1.63407	265.11	323.613	300.805	268.782	271.865	234.805	246.118	238.65	138.223	243.565	269.404	430.523	229.741	282.193
ENSG00000104044.16	OCA2	1.34889	-2.33601	1.56696	-1.49079	0.136016	1.63346	3.52306	0.921975	2.32282	0	2.79314	1.08706	2.25797	0	0	0	0	0	5.9784	0
ENSG00000169908.12	TM4SF1	1.79174	1.92084	1.28864	1.49059	0.136069	1.63325	0.880765	9.21975	0	0	0	2.17412	0	1.02425	0	3.2048	0.852543	0.952485	3.41623	3.35944
ENSG00000055483.19	USP36	1760.45	0.141424	0.0948925	1.49036	0.136131	1.63315	1877.79	1965.65	1723.53	1921.03	1681.47	2074.11	1562.51	1846.72	1507.57	1868.4	1805.69	1658.28	1555.24	1598.25
ENSG00000100077.15	GRK3	3106.17	-0.189974	0.127478	-1.49025	0.136158	1.63262	2964.66	2390.68	2493.55	2796.34	4141.29	3867.76	3706.45	4023.25	3495.4	2322.41	2870.51	1804.96	3248.83	3360.28
ENSG00000183722.9	LHFPL6	5.7153	0.986826	0.662207	1.49021	0.136169	1.63192	0	4.60987	8.12987	9.12843	2.79314	2.17412	6.7739	5.12125	2.34276	12.8192	2.55763	6.66739	5.9784	10.9182
ENSG00000153993.13	SEMA3D	22.6464	0.679311	0.455894	1.49006	0.136207	1.63153	7.92689	59.0064	10.4527	18.2569	23.2761	20.6542	28.2246	17.4123	11.7138	33.1162	7.67289	26.6696	35.8704	16.7972
ENSG00000101444.13	AHCY	2791.35	0.147679	0.0991132	1.49	0.136224	1.63088	3305.51	3789.32	3391.32	3057.01	2016.64	2791.57	2202.65	2522.73	2558.29	2733.69	2672.72	3091.77	2457.98	2487.67
ENSG00000100916.14	BRMS1L	160.855	-0.210893	0.141559	-1.48979	0.136279	1.6307	163.822	145.672	199.762	196.768	146.174	107.619	156.929	156.71	188.592	177.332	152.605	105.726	192.163	162.093
ENSG00000285979.1	AC009090.6	155.504	-0.381287	0.255964	-1.48961	0.136326	1.63042	148.849	121.701	138.208	161.269	185.278	160.885	195.314	247.869	156.965	79.0517	169.656	36.1944	175.936	199.887
ENSG00000229780.1	UBE2Q1-AS1	5.99587	0.951551	0.638859	1.48945	0.136368	1.63007	10.5692	7.3758	8.12987	9.12843	4.65523	7.60943	1.12898	12.291	2.34276	8.54613	0.852543	2.85745	3.41623	5.03916
ENSG00000101997.13	CCDC22	953.222	0.179845	0.120772	1.48912	0.136455	1.63028	1037.54	1125.73	1040.62	904.729	929.183	906.609	826.416	906.461	787.167	956.098	847.428	1360.15	775.483	941.484
ENSG00000132623.16	ANKEF1	37.5015	-0.438983	0.294799	-1.48909	0.136463	1.62952	27.3037	15.6736	23.2282	17.2426	91.2425	44.5695	86.9317	39.9458	37.4841	35.2528	30.6915	24.7646	17.9352	32.7546
ENSG00000167699.13	GLOD4	1801.89	0.127102	0.0853746	1.48876	0.136551	1.62974	1898.05	1951.82	1725.85	1771.93	1894.68	2051.28	1744.28	1929.69	1710.21	1944.24	1580.61	1960.21	1502.29	1561.3
ENSG00000287631.1	AC005071.1	15.9957	0.653383	0.438946	1.48853	0.136612	1.62963	20.2576	6.45382	11.6141	12.1712	13.9657	26.0895	11.2898	31.7518	5.8569	9.61439	11.9356	26.6696	9.39462	26.8755
ENSG00000159884.12	CCDC107	97.8015	0.306267	0.205758	1.48848	0.136624	1.62893	88.9573	122.623	94.0742	86.213	147.105	134.796	110.64	117.789	31.6272	68.369	82.6967	158.112	64.9083	61.3098
ENSG00000174547.13	MRPL11	621.862	0.223976	0.150499	1.48822	0.136693	1.62891	586.59	724.672	691.039	587.262	471.109	497.874	451.594	420.967	532.978	683.69	643.67	1325.86	523.537	565.226
ENSG00000225886.3	AL445490.1	11.0068	0.73248	0.492248	1.48803	0.136743	1.62867	6.16536	6.45382	5.80705	12.1712	5.58627	11.9577	13.5478	10.2425	2.34276	2.13653	2.55763	14.2873	22.2055	38.6336
ENSG00000288093.1	AL592295.5	10.4041	-0.823329	0.553332	-1.48795	0.136764	1.62809	9.68842	3.6879	12.7755	18.2569	11.1725	22.8283	15.8058	3.07275	9.37103	9.61439	11.0831	3.80994	12.8109	1.67972
ENSG00000106268.15	NUDT1	398.578	0.286696	0.192692	1.48784	0.136793	1.62759	531.982	531.058	396.041	342.823	379.867	379.384	407.563	491.64	244.818	264.93	270.256	850.569	223.763	265.396
ENSG00000139974.16	SLC38A6	1322.49	0.151797	0.102067	1.48723	0.136954	1.62867	1495.54	1585.8	1605.07	1601.53	1054.87	1252.29	1062.37	1195.3	1424.4	1321.44	1166.28	1629.7	990.706	1129.61
ENSG00000259732.1	AC092757.2	3.74162	1.2233	0.822619	1.48709	0.136992	1.62829	5.28459	5.53185	6.96846	3.04281	0	2.17412	2.25797	4.097	1.17138	6.40959	0.852543	9.52485	1.70811	3.35944
ENSG00000006625.18	GGCT	156.24	0.299625	0.201492	1.48703	0.137007	1.62762	174.392	179.785	193.955	181.554	75.4147	119.577	118.543	98.328	96.0531	192.288	167.098	335.275	138.357	116.741
ENSG00000256433.3	AC005840.2	29.5227	-0.417984	0.281121	-1.48684	0.137056	1.62737	36.9921	15.6736	23.2282	17.2426	40.035	23.9153	47.4173	44.0428	24.599	22.4336	32.3966	28.5745	29.892	26.8755
ENSG00000196507.11	TCEAL3	810.631	0.211802	0.142471	1.48663	0.137114	1.62722	982.053	933.039	717.751	693.761	994.357	944.656	938.186	960.747	379.527	652.71	764.731	1308.71	518.412	560.187
ENSG00000155368.16	DBI	4681.92	0.179774	0.120952	1.48633	0.137191	1.62731	5444.01	6252.83	6489.96	5708.31	3955.08	4559.13	3609.36	3807.14	3514.14	4618.11	3988.2	6509.28	3713.44	3377.92
ENSG00000168569.8	TMEM223	344.132	0.202542	0.136283	1.48618	0.137231	1.62695	354.068	446.236	365.844	315.438	217.865	281.549	224.668	238.65	298.702	408.077	402.4	584.826	358.704	320.827
ENSG00000258982.1	AL133523.1	1.46531	-2.34779	1.57978	-1.48615	0.13724	1.62623	4.40383	0	0	0	2.79314	0	2.25797	0	4.68552	2.13653	2.55763	0	0	1.67972
ENSG00000271659.1	AL161729.4	2.3062	1.57006	1.05648	1.48612	0.137246	1.62546	2.6423	3.6879	2.32282	3.04281	0	1.08706	0	0	0	4.27306	2.55763	7.61988	0.854057	4.1993
ENSG00000175886.10	RPL7AP66	15.2693	0.623027	0.419291	1.48591	0.137304	1.62531	5.28459	12.9076	8.12987	8.11416	4.65523	14.1318	5.64492	18.4365	38.6555	26.7066	15.3458	21.9071	15.373	18.4769
ENSG00000259986.1	AC103876.1	2.11056	-1.87065	1.25895	-1.48588	0.13731	1.62456	4.40383	0	2.32282	0	4.65523	0	6.7739	1.02425	2.34276	1.06827	0.852543	1.90497	0	4.1993
ENSG00000176928.7	GCNT4	1.72593	2.83553	1.90876	1.48554	0.137401	1.6248	0	0	0	0	0	1.08706	0	8.194	0	10.6827	0	0	0	4.1993
ENSG00000126254.12	RBM42	2441.74	0.196699	0.132479	1.48475	0.137609	1.62643	2765.6	2856.28	2869.84	2367.31	1917.95	2094.77	2085.23	2085.37	1661.02	2287.16	2426.34	4363.33	2066.82	2337.33
ENSG00000163751.4	CPA3	4.3572	1.2366	0.83332	1.48394	0.137824	1.62814	1.76153	0.921975	0	1.01427	2.79314	4.34824	5.64492	6.1455	3.51414	27.7749	1.70509	2.85745	0	2.51958
ENSG00000280789.2	PAGR1	170.736	0.225973	0.152283	1.48391	0.137834	1.62743	190.245	214.82	182.341	159.24	176.899	203.28	158.058	161.832	107.767	149.557	154.31	254.313	130.671	146.976
ENSG00000242265.6	PEG10	7.04504	1.09497	0.737943	1.48381	0.13786	1.6269	1.76153	14.7516	2.32282	1.01427	5.58627	7.60943	2.25797	15.3638	0	3.2048	1.70509	4.76242	29.892	8.39861
ENSG00000231188.1	AL139819.1	4.38392	1.18657	0.799693	1.48379	0.137866	1.62614	0	2.76592	3.48423	1.01427	9.31046	15.2189	1.12898	7.16975	0	1.06827	2.55763	6.66739	4.27028	6.71888
ENSG00000233205.1	WBP1P2	2.96798	-1.50363	1.01352	-1.48358	0.13792	1.62596	3.52306	1.84395	2.32282	0	2.79314	0	3.38695	8.194	9.37103	2.13653	0.852543	2.85745	4.27028	0
ENSG00000136160.17	EDNRB	1102.24	0.254857	0.171804	1.48342	0.137963	1.62564	842.892	1170.91	998.812	1243.5	2188.89	1780.61	2062.65	1721.76	762.568	703.987	381.939	516.247	307.46	749.156
ENSG00000231167.3	YBX1P2	26.3077	0.489016	0.329688	1.48327	0.138003	1.62527	17.6153	23.0494	23.2282	24.3425	12.1036	31.5248	15.8058	27.6548	50.3693	36.321	18.7559	48.5767	19.6433	19.3168
ENSG00000154122.14	ANKH	6825.18	0.179299	0.120912	1.48289	0.138105	1.62565	7829.12	9040.89	7505.03	8510.74	3602.22	5728.81	4434.65	6195.69	8129.37	8211.76	7210.81	6228.3	6650.54	6274.6
ENSG00000115241.11	PPM1G	2824.06	0.141238	0.0952538	1.48276	0.138139	1.62522	3064.18	3440.81	3026.63	2864.3	2281.06	2332.83	2278.29	2385.48	2491.52	3074.47	2899.5	3874.71	2686.01	2837.05
ENSG00000270210.1	AC104695.2	4.43519	-1.41984	0.958055	-1.48201	0.138339	1.62674	4.40383	0	6.96846	0	9.31046	7.60943	18.0637	6.1455	0	4.27306	1.70509	1.90497	1.70811	0
ENSG00000259838.1	ELOCP2	1.66215	-1.85996	1.25532	-1.48166	0.138432	1.62702	1.76153	1.84395	0	1.01427	3.72418	1.08706	2.25797	1.02425	1.17138	0	5.11526	0	4.27028	0
ENSG00000146755.11	TRIM50	8.35931	0.747211	0.504339	1.48156	0.138456	1.62648	3.52306	5.53185	11.6141	13.1855	2.79314	7.60943	3.38695	5.12125	3.51414	9.61439	5.11526	10.4773	16.2271	19.3168
ENSG00000184277.13	TM2D3	930.473	0.135636	0.0915737	1.48116	0.138563	1.6269	917.757	939.493	779.306	870.244	1089.32	1122.93	1153.82	1171.74	780.139	899.48	798.833	979.154	710.575	813.825
ENSG00000236184.1	TCEA1P4	2.16784	-1.8449	1.24575	-1.48095	0.138619	1.62674	3.52306	0.921975	5.80705	7.09989	0.931046	1.08706	0	0	5.8569	0	0.852543	0	4.27028	0
ENSG00000213654.10	GPSM3	4635.04	0.177389	0.119797	1.48075	0.138674	1.62656	4779.03	5232.21	4790.81	4342.09	4336.81	4019.95	4602.87	4558.94	3045.59	4086.12	4614.82	7426.52	4108.01	4946.78
ENSG00000004779.10	NDUFAB1	1093.22	0.225563	0.152358	1.48048	0.138745	1.62656	1075.41	1267.72	1321.68	1156.27	728.078	631.583	681.906	710.83	873.849	1529.76	1130.47	2080.23	1061.59	1055.7
ENSG00000160999.10	SH2B2	419.76	0.246986	0.166842	1.48036	0.138778	1.62612	376.087	554.107	536.571	453.379	170.381	182.626	171.606	159.783	281.131	487.129	542.217	965.82	539.764	456.044
ENSG00000204394.13	VARS1	1875.71	0.218813	0.147813	1.48034	0.138782	1.62535	2034.57	2476.42	2474.96	2270.95	920.804	1047.93	719.163	770.236	1310.77	2886.45	2401.61	2674.58	2270.08	2001.39
ENSG00000165813.20	CCDC186	530.876	-0.277836	0.187711	-1.48013	0.138839	1.6252	353.187	352.194	416.946	478.736	668.491	608.754	663.842	602.259	725.084	629.208	551.595	171.447	623.461	587.063
ENSG00000230149.2	AL021707.3	1.72294	-1.68232	1.13677	-1.47991	0.138896	1.62504	0.880765	0	1.16141	1.01427	3.72418	1.08706	5.64492	1.02425	5.8569	1.06827	0.852543	0.952485	0.854057	0
ENSG00000074935.14	TUBE1	189.623	-0.229641	0.155239	-1.47927	0.139068	1.62623	155.895	162.268	185.826	198.797	244.865	219.586	226.926	244.796	203.82	134.601	190.97	120.013	212.66	153.694
ENSG00000272914.1	AL359532.1	34.3247	-0.480139	0.324586	-1.47924	0.139077	1.62552	23.7807	12.9076	6.96846	17.2426	67.0353	32.6118	71.126	30.7275	43.341	18.1605	46.8899	50.4817	29.0379	30.235
ENSG00000176273.15	SLC35G1	54.2415	-0.358117	0.242096	-1.47924	0.139077	1.6247	58.1305	47.0207	48.7792	43.6136	54.0006	59.7884	56.4492	65.552	65.5972	54.4816	63.9407	25.7171	75.157	41.1532
ENSG00000136856.18	SLC2A8	901.862	0.202234	0.136775	1.47859	0.13925	1.6259	1219.86	1024.31	924.482	898.643	1139.6	1204.46	1055.6	1064.2	506.036	729.625	608.716	1059.16	532.077	659.291
ENSG00000248445.5	SEMA6A-AS1	14.0503	-0.578311	0.391142	-1.47852	0.139269	1.6253	14.0922	12.9076	18.5826	18.2569	14.8967	6.52237	19.1927	14.3395	22.2562	14.9557	8.52543	6.66739	18.7892	6.71888
ENSG00000175643.10	RMI2	82.7058	-0.338332	0.228884	-1.47818	0.13936	1.62554	65.1766	91.2755	112.657	75.056	40.035	29.3507	77.8999	29.7033	96.0531	64.0959	85.2543	98.1059	158	135.218
ENSG00000287431.1	AC027601.5	4.48001	-1.04168	0.704882	-1.4778	0.13946	1.62589	13.2115	4.60987	8.12987	8.11416	4.65523	2.17412	1.12898	1.02425	2.34276	1.06827	4.26272	0.952485	7.68651	3.35944
ENSG00000177600.9	RPLP2	11499.4	0.236199	0.159838	1.47774	0.139477	1.62527	11873.6	11861.2	12105.4	10257.3	8817.93	11650	9614.43	10283.5	9294.89	9504.36	10694.3	26880.1	8836.92	9317.41
ENSG00000267632.1	AC067852.3	83.3425	-0.334204	0.22622	-1.47734	0.139585	1.6257	130.353	86.6656	112.657	92.2986	97.7598	80.4425	76.7709	90.134	79.6538	47.0037	75.8763	31.432	68.3245	97.4238
ENSG00000163938.17	GNL3	989.171	0.165838	0.112261	1.47725	0.139608	1.62515	921.28	1111.9	1066.17	1071.07	682.456	728.331	710.131	724.145	942.96	1482.75	1223.4	1208.7	944.587	1030.51
ENSG00000221164.1	SNORA11F	8.78669	-0.798618	0.540683	-1.47705	0.139661	1.62496	11.4499	8.29777	12.7755	8.11416	11.1725	6.52237	12.4188	11.2668	4.68552	3.2048	10.2305	0	11.9568	10.9182
ENSG00000100029.18	PES1	1425.05	0.201543	0.136469	1.47684	0.139718	1.6248	1524.6	1683.53	1711.92	1455.48	1074.43	1152.28	987.861	1026.3	1135.07	1531.89	1358.1	2566.95	1370.76	1371.49
ENSG00000249601.2	LINC01187	1.69092	2.34227	1.58601	1.47683	0.139721	1.62402	0	3.6879	2.32282	2.02854	0	1.08706	2.25797	0	0	6.40959	0	0	0	5.87902
ENSG00000254109.6	RBPMS-AS1	5.19707	1.09715	0.74293	1.4768	0.139731	1.62332	1.76153	1.84395	1.16141	4.05708	13.0346	16.3059	9.03187	17.4123	0	1.06827	1.70509	2.85745	0	2.51958
ENSG00000117394.24	SLC2A1	91.0138	0.354233	0.239869	1.47677	0.139736	1.62257	96.0034	91.2755	65.0389	64.9133	39.1039	110.88	56.4492	73.746	52.7121	103.622	100.6	131.443	171.665	116.741
ENSG00000286872.1	AC024270.4	44.6511	0.332776	0.225439	1.47613	0.13991	1.62377	43.1575	52.5526	45.295	64.9133	37.2418	61.9625	36.1275	46.0913	23.4276	27.7749	39.217	45.7193	51.2434	50.3916
ENSG00000173421.17	IHO1	18.4876	-0.589188	0.399172	-1.47603	0.139937	1.62327	35.2306	9.21975	29.0352	15.2141	31.6555	26.0895	21.4507	17.4123	5.8569	11.7509	20.461	6.66739	13.6649	15.1175
ENSG00000119227.8	PIGZ	104.806	0.249886	0.169301	1.47599	0.139947	1.62257	151.492	165.034	130.078	129.827	65.1732	81.5296	64.3521	110.619	73.7969	83.3247	91.2221	120.966	99.9246	99.9434
ENSG00000159231.6	CBR3	6.14995	-1.01806	0.689835	-1.47581	0.139995	1.62232	3.52306	2.76592	19.744	8.11416	0	0	1.12898	0	14.0566	3.2048	9.37797	11.4298	9.39462	3.35944
ENSG00000166192.15	SENP8	50.8175	-0.352461	0.238867	-1.47555	0.140064	1.6223	50.2036	68.2261	52.2634	34.4852	54.0006	31.5248	46.2883	51.2125	76.1397	54.4816	52.0051	29.527	64.0543	47.0322
ENSG00000122729.19	ACO1	1558.8	-0.230154	0.155995	-1.4754	0.140106	1.62198	1187.27	1360.84	1613.2	1548.79	2235.44	1240.34	1595.25	1113.36	1760.58	2405.73	1581.47	979.154	1679.08	1522.67
[truncated: 21,143 more rows]
