# Supplementary material for: Expression of ALS-PFN1 impairs vesicular degradation in iPSC-derived microglia
Source: Nat Commun. 2024 Mar 20;15:2497. doi: 10.1038/s41467-024-46695-w (PMC10954694; doi:10.1038/s41467-024-46695-w)
Supplement: Supplementary file 9 — Data S6 [file 41467_2024_46695_MOESM9_ESM.xlsx]

## Sheet: Sheet1
Protein	Species	Clone	Supplier	Catalog #	Lot #	Application	Dilution
P2RY12	Rabbit	polyclonal	Sigma-Aldrich	HPA014518	000036809	IF	1:50
TMEM119	Rabbit	polyclonal	Sigma-Aldrich	HPA051870	000004428	IF	1:100
IBA1	Rabbit	polyclonal	Wako Chemical USA	NC9288364	WTF4691	IF	1:350 (cells), 1:500 (mouse tissue)
PFN1	Mouse	1D5	GeneTex	GTX83903	822301969	IF	1:100-350
OCT4	Mouse	#653108	R&D Systems	MAB17591-SP	CEBN0221081	IF	1:1000
SOX2	Mouse	#245610	R&D Systems	MAB2018-SP	KGQ0422042	IF	1:1000
CD68	Rabbit	EPR20545	Abcam	ab213363	GR3266939-13	IF	1:100
TBC1D15	Rabbit	polyclonal	Sigma-Aldrich	HPA013388	000034860	IF, WB	1:100 (IF), 1:500 (WB)
LAMP1	Mouse	H4A3	Developmental Studies Hybridoma Bank	H4A3	Produced 01/28/21	IF	1:100
EEA1	Mouse	14/EEA1	BD Bioscience	610456	5357682	IF	1:100
RAB7	Rabbit	D95F2	Cell Signaling Technology	9367T	3	IF, WB	1:100 (IF), 1:1000 (WB)
TOMM20-AF647	Mouse	EPR15581-39	Abcam	ab309166	1053061-2	IF	1:150
p62	Guinea Pig	polyclonal	PROGEN Biotechnik	GP62-C	FAK15149-02	IF, WB	1:100 (IF), 1:1000 (WB)
LC3	Mouse	4E12	MBL International	M152-3	058	IF	1:200
PLIN2	Guinea Pig	polyclonal	Fitzgerald Industries	20R-AP002	0000062884	IF	1:200
PFN1	Rabbit	polyclonal	Sigma-Aldrich	P7749		IF, WB	1:100 (IF), 1:1000 (WB)
LC3	Rabbit	polyclonal	Sigma-Aldrich	L7543	0000129656	WB	1:1000
CTSD	Rabbit	polyclonal	Cell Signaling Technology	2284	2	WB	1:1000
VDAC1	Mouse	20B12AF2	Abcam	ab14734	2101034688	WB	1:1000
RASD2	Rabbit	polyclonal	Abclonal	17367		WB	1:1000
GAPDH	Mouse	GAPDH-71.1	Sigma-Aldrich	G8795	068M4857V	WB	1:10000
GAPDH	Rabbit	polyclonal	Sigma-Aldrich	G9545	0000148622	WB	1:10000
GFAP	Mouse	G-A-5	Sigma-Aldrich	G3893	0000181213	IF	1:500
CD68	Rat	FA-11	BioRad	MCA1957	155083	IF	1:200
PFN1	Rabbit	polyclonal	Cell Signaling Technology	3237S	1	SimpleWestern WB	1:25
GAPDH	Rabbit	polyclonal	NovusBio	NB300-322	A6	SimpleWestern WB	1:5000
Alexa Fluor® 488 AffiniPureTM Donkey Anti-Rabbit IgG (H+L)	Donkey	polyclonal	Jackson ImmunoResearch	711-545-152	165045	IF	1:2000
Alexa Fluor® 488 AffiniPureTM Donkey Anti-Mouse IgG (H+L)	Donkey	polyclonal	Jackson ImmunoResearch	715-545-150	165936	IF	1:2000
Alexa Fluor® 488 AffiniPureTM Goat Anti-Guinea Pig IgG (H+L)	Goat	polyclonal	Jackson ImmunoResearch	106-545-003	156732	IF	1:2000
Cy3 AffiniPure™ Donkey Anti-Rabbit IgG (H+L)	Donkey	polyclonal	Jackson ImmunoResearch	711-165-152	163463	IF	1:2000
Cy3 AffiniPure™ Donkey Anti-Mouse IgG (H+L)	Donkey	polyclonal	Jackson ImmunoResearch	715-165-151		IF	1:2000
Cy3 AffiniPure™ Fab Fragment Donkey Anti-Rat IgG (H+L)	Donkey	polyclonal	Jackson ImmunoResearch	712-167-003	158835	IF	1:2000
Alexa Fluor® 647 AffiniPure™ Donkey Anti-Rabbit IgG (H+L)	Donkey	polyclonal	Jackson ImmunoResearch	711-605-152	160477	IF	1:2000
Alexa Fluor® 647 AffiniPure™ Donkey Anti-Mouse IgG (H+L)	Donkey	polyclonal	Jackson ImmunoResearch	715-605-151	162532	IF	1:2000
IRDye® 800CW Goat anti-Rabbit IgG Secondary Antibody	Goat	polyclonal	LI-COR	926-32211	D11215-03	WB	1:10000
IRDye® 680RD Donkey anti-Mouse IgG Secondary Antibody	Donkey	polyclonal	LI-COR	926-68072	D11116-05	WB	1:10000
IRDye® 680LT Donkey anti-Guinea Pig IgG Secondary Antibody	Donkey	polyclonal	LI-COR	926-68030	D00916-09	WB	1:10000
Anti-Rabbit Detection Module	Goat	polyclonal	Bio-techne	DM-001		SimpleWestern WB
