# Supplementary material for: Expression of ALS-PFN1 impairs vesicular degradation in iPSC-derived microglia
Source: Nat Commun. 2024 Mar 20;15:2497. doi: 10.1038/s41467-024-46695-w (PMC10954694; doi:10.1038/s41467-024-46695-w)
Supplement: Supplementary file 10 — Supplementary Code 1 [file 41467_2024_46695_MOESM10_ESM.zip]

Archive with 1 entries (1 files):
- batch_measureConcentricShapes.ijm
