# Supplementary material for: Expression of ALS-PFN1 impairs vesicular degradation in iPSC-derived microglia
Source: Nat Commun. 2024 Mar 20;15:2497. doi: 10.1038/s41467-024-46695-w (PMC10954694; doi:10.1038/s41467-024-46695-w)
Supplement: Supplementary file 10 — Supplementary Code 1 [file 41467_2024_46695_MOESM10_ESM.zip › batch_measureConcentricShapes.ijm]

//ImageJ Macro Code
//Run to generate concentric shapes around a user-specified ROI and measure the intensity of Iba1 (channel 1) and area within


//function to measure intensity in channel 1 within a set of ROIs
function measureIntensity(imagename, num_circles){
	selectWindow("C1-" + imagename);	//Make sure we are measuring from channel 1
	
	//Run through each provided ROI (not including the original user-defined ROI) and measure the intensity within
	numROI = roiManager("count");
	for (i = 1; i < numROI; i++){
		if (!(i % (num_circles + 1) == 0)) {
			selectWindow("C1-" + imagename);
			roiManager("Select", i);
			roiName = Roi.getName();
			run("Duplicate...", " " + i);
			rename(imagename + " " + roiName);
			run("Clear Outside");
			run("Measure");
			close();
		} 
	}
}

//function to generate concentric shapes around the provided ROI
function getDonuts(first_index, last_index){	
	roiManager("Select", first_index);
	rName = Roi.getName();
	for (i = 0; i < (last_index - first_index); i++){
		roiManager("Select", last_index - i);
		setKeyDown("alt");
		roiManager("Select", last_index - i - 1);
		setKeyDown("none");

		Roi.setName(rName + " + " + (last_index - first_index - i));
		roiManager("Add");
	
		roiManager("Select", last_index -i);
		roiManager("Delete");

		if (i == last_index){
			roiManager("Select", 0);
			roiManager("Delete');
			break;
		}	
	}
}

/*******Macro starts from here.*******/ 

//Clear any previous measurements
run("Close All");
run("Clear Results");

//Set measurements to include intensity and area
run("Set Measurements...", "area perimeter integrated display redirect=None decimal=3");

//Get user to provide folders for input and output images
inDir = getDirectory("Choose Directory Containing Images");
outDir = getDirectory("Choose Directory to Save Images");

list=getFileList(inDir);
setBatchMode(false);

//Run for each item in the provided input images folder
for (counter = 0; counter < list.length; counter++){

	//Clear ROI manager
	roiManager("Reset");
	imagename = list[counter];
	
	/*******************Adjustable variables**************************/	
	//Change these values manually based on needs
	//num_circles defines how many concentric shapes will be generated
	//circle_distance is the distance (in um) between each

	num_circles = 3;
	circle_distance = 100;

	/*********************************************/

	//Open an image
	open(inDir + list[counter]);
	
	imagename = getTitle();

	//Select a single channel of the image (in this case, Iba1 in channel 1)
	run("Split Channels");
	selectWindow("C1-" + imagename);

	//Ask the user to draw their ROI around the injection site
	waitForUser("Please create ROI. Hold SHIFT to create multiple");
	setTool("freehand");
	roiManager("Add");

	//If multiple ROI were provided, split them up into separate ones.
	roiType = selectionType();
	if (roiType == 9){
		roiManager("Split");
		roiManager("select", 0);
		roiManager("Delete");
	}

	//Rename ROIs so we can keep track of which is which
	num_selections = roiManager("Count");
	for (i = 0; i < num_selections; i++){
		roiManager("Select", i);
		Roi.setName("Selection #" + (i + 1));
		roiManager("Add");
	}

	//Get rid of original ROIs with old names
	for (i = 0; i < num_selections; i++){
		roiManager("Select", 0);
		roiManager("Delete");
	}


	//Enlarge original ROIs by specified distance and specified number of times	
	for (j = 0; j < num_selections; j++){
		roiManager("select", j);
		roiName = Roi.getName();
		for (i = 0; i < num_circles; i++) {
			run("Enlarge...", "enlarge=" + circle_distance);
			Roi.setName(roiName + " + " + (i + 1));
			roiManager("Add");
		}
	}

	
	roiManager("sort");

	//Get spaces between ROIs and save as your "rings" or concentric shapes
	for (i = 0; i < num_selections; i++) {
		first_index = i; 
		last_index =  first_index + num_circles;
		getDonuts(first_index, last_index);
	}

	roiManager("sort");

	//Measure the intensity within each of the generated shapes
	selectWindow("C1-" + imagename);
	measureIntensity(imagename, num_circles);

	//Save the images to the user-provided output folder
	selectWindow("C1-" + imagename);
	splitName = split(imagename, ".");
	splitStr = splitName[0];
	run("From ROI Manager");
	run("Labels...", "color=white font=12 show use draw");
	saveAs("Tiff", outDir + "C1-" + splitStr);
	close();
}

//Save the results from all images to a CSV file and exit
selectWindow("Results");
summary = "Results.csv";
saveAs("Measurements", outDir+summary);
close();
run("Close All");
