# Supplementary material for: Expression of ALS-PFN1 impairs vesicular degradation in iPSC-derived microglia
Source: Nat Commun. 2024 Mar 20;15:2497. doi: 10.1038/s41467-024-46695-w (PMC10954694; doi:10.1038/s41467-024-46695-w)
Supplement: Supplementary file 12 — Source Data [file 41467_2024_46695_MOESM12_ESM.zip › Source file PFN1 microglia main figures.xlsx]

## Sheet: 1c
GPR34	WT			C71G+/-
iPSCs	0.001423	0.000415	0.001558	8.4e-05	0.000578	0.000293
PMPs	0.139258	0.511397	0.096195	0.2603	0.338797	0.07999
iMGs	1.99437	0.850552	1.04088	2.13217	0.955635	0.908472
PROS1	WT			C71G+/-
iPSCs	0.001423	0.000415	0.001558	8.4e-05	0.000578	0.000293
PMPs	0.03468	0.00756	0.013458	0.00877	0.01048	0.014215
iMGs	0.0643	0.08372	0.03365	0.05094	0.04746	0.0321
P2RY12	WT			C71G+/-
iPSCs	1e-05	7e-05	0.00016	9e-05	0.00013	0
PMPs	2e-05	0.0006	0.0005	4e-05	0	6e-05
iMGs	0.01764	0.03022	0.02735	0.01667	0.018	0.0451
MERTK	WT			C71G+/-
iPSCs	0.000807	8.61e-06	0.000798	0.001452	0.000715	0.000571
PMPs	0.0336	0.031992	0.025039	0.041223	0.026481	0.035534
iMGs	0.208857	0.304441	0.116569	0.233672	0.303059	0.109519
SPI-1	WT			C71G+/-
iPSCs	3.08938e-06	4.48689e-06	1.11411e-05	2.44216e-05	6.14189e-06	1.08698e-05
PMPs	0.254708	0.0859483	0.368716	0.0737183	0.228576	0.425144
iMGs	0.0910173	0.144707	0.113249	0.0843306	0.147886	0.102097
SOX2	WT			C71G+/-
iPSCs	0.0285	0.0168	0.0168	0.0225	0.0276	0.0257
PMPs	n.d.	n.d.	n.d.	n.d.	n.d.	n.d.
iMGs	0.000593	0.000442	3.35e-05	0.000154	0.000763	5.39e-05
n.d.	not detected

## Sheet: 1e
IL-6	WT			C71G
Untreated	309.3	451.8	121.6	248.7	296.4	272.1
6h	4068	5053	888.7	3014	3806	2189
24h	8121	12660	3259	6091	9481	5009
IL-10	WT			C71G+/-
Untreated	101.1	60.09	111	100.3	64.88	173.2
6h	313.9	211.4	562.2	327.4	253	701.9
24h	472.4	1022	476	626.9	1088	927.3
CCL5	WT			C71G+/-
Untreated	164.1	112.2	36.8	200.6	87.8	50.58
6h	241.2	206.6	78.48	220.3	224.8	155.1
24h	1258	1570	447.2	1466	1315	523.9
TNF-alpha	WT			C71G+/-
Untreated	3.884	3.196	2.394	5.201	3.979	2.568
6h	903.6	1356	154	833.3	1316	473.5
24h	55.07	78.77	22.5	58.56	48.31	46.72

## Sheet: 2b, 2c, 2d
2b
2c			2d
WT	C71G+/-		WT	M114T+/-	M114T-/-
1	0.22933		1	0.773529	0.228952
1	0.622236		1	0.690131	0.214704
1	0.434603		1	0.645332	0.153112

## Sheet: 2e
	p-value (-log10)
Calcium signaling pathway	2.23611
Lipid and lipoprotein metabolism	2.23995
Downregulation of MTA-3 in ER-negative breast tumors	2.34438
FYVE-finger proteins in vesicle transport	2.34438
Phagosome	2.40826
Collagen binding in corneal epithelia mediated by Erk and PI-3 Kinase	2.54266
Urokinase-type plasminogen activator (uPA) and uPAR-mediated signaling	2.54266
Lipid digestion, mobilization, and transport	2.73454
Mitochondrial pathway of apoptosis: BH3-only Bcl-2 family	2.91922
Response to elevated platelet cytosolic calcium	2.99717

## Sheet: 2h,2i
2h				2i
WT	C71G+/-			WT	M114T+/-	M114T+/+
1	2.0282			1	0.926966	1.83708
1	1.49409			1	1.55446	2.25417
1	1.57393			1	1.30581	2.34386

## Sheet: 3b, 3c
3b				3c
WT	C71G+/-			WT	M114T+/-	M114T+/+
1.22718	1.55255				1.42742	1.67586
0.77226	1.6434			1.0711	1.93018	1.75953
1.05519	2.37251			0.933619	1.99483	1.8787

## Sheet: 3d, 3e
3d
3e
WT	C71G+/-
1	3.29984
1	1.81573
1	2.81964

## Sheet: 3g
	3g
	WT	C71G+/-
	0.6446	0.665
	0.6274	0.743
	0.6206	0.7204
	0.6218	0.7314
	0.5865	0.71

## Sheet: 4b, 4c
4b
Time (h)	WT			C71G+/-			WT CytoD		C71G+/- CytoD
0	0	0	0	0.007168	0	0.005848	0	0	0	0
1	0.017674	0.040237	0.088288	0.144408	0.080484	0.155787	0	0	0.00085	0
2	0.084416	0.145603	0.250745	0.346127	0.321715	0.343783	0.001294	0.020335	0.007625	0.028255
3	0.205576	0.25291	0.393644	0.536941	0.527359	0.569117	0.006733	0.049927	0.029682	0.073759
4	0.341859	0.360629	0.54175	0.733319	0.796305	0.755587	0.029888	0.055345	0.060179	0.106544
5	0.457538	0.506493	0.620185	0.876988	0.926748	0.942123	0.056647	0.061916	0.07957	0.132712
6	0.489285	0.534166	0.728866	1.03494	1.13173	1.05465	0.080629	0.065005	0.097068	0.153962
7	0.593678	0.621152	0.801283	1.18469	1.26444	1.21079	0.103192	0.073115	0.106444	0.176195
8	0.69538	0.709483	0.854227	1.27959	1.34445	1.43383	0.113451	0.072083	0.118645	0.185252
9	0.765069	0.806815	0.960513	1.39966	1.52879	1.57711	0.135173	0.081738	0.129435	0.201537
10	0.869192	0.915346	0.9337	1.56163	1.59306	1.65236	0.151776	0.088459	0.134436	0.211847
11	0.946163	0.961324	1.02742	1.66023	1.72507	1.76569	0.15828	0.085254	0.137527	0.219724
12	1	1	1	1.72174	1.77376	1.87492	0.15572	0.085237	0.12969	0.219324
4c
WT	C71G+/-	WT CytoD	C71G+/- CytoD
1	1.94542	0.138983	0.137288
1	1.80999	0.107928	0.226741
1	1.68002

## Sheet: 4d, 4e
4d
Time (h)	WT			M114T+/-			M114T+/+			WT BafA		M114T+/- BafA		M114T+/+ BafA
0	0.001693	0.006057	0.019468	0.010293	0.042112	0.018084	0.018068	0.059253	0.010616	0.000827	0	0.00081	0.000537	0.002484	0.011095
2	0.091304	0.297859	0.201787	0.282573	0.53334	0.363396	0.222815	0.638432	0.221969	0	0	0.000769	0.001014	0	0.011282
4	0.328051	0.626383	0.419589	0.673112	1.02153	0.817016	0.518003	1.14281	0.592358	0	0.000808	0.00178	0.002371	0.00097	0.013943
6	0.527099	0.851708	0.599452	0.92532	1.37891	1.20827	0.863151	1.47271	1.00083	0.000234	0.001468	0.00267	0.00578	0.0009	0.019182
8	0.704675	0.996564	0.723804	1.10468	1.5505	1.46654	1.06413	1.63552	1.28891	0.000432	0.00214	0.003618	0.010478	0.000895	0.024819
10	0.825081	1.0302	0.852727	1.25985	1.55554	1.61344	1.23901	1.70566	1.60817	0.00264	0.002506	0.003673	0.012718	0.000935	0.028661
12	0.920846	1.03035	0.920623	1.32417	1.61455	1.78836	1.35418	1.62053	1.8063	0.003565	0.003023	0.004802	0.016489	0.00096	0.033312
14	1.00169	1.00606	1.01947	1.45237	1.53092	1.90384	1.46383	1.55676	2.05733	0.004772	0.003007	0.005197	0.021437	0.00088	0.038909
4e
WT	M114T+/-	M114T+/+	WT BafA	M114T+/- BafA	M114T+/+ BafA
1	1.61573	1.53901	0.00248	0.00521	0.001627
1	1.58984	1.71395
1	1.93991	1.7831	0.002702	0.014122	0.036873

[truncated: 22 more sheets: 4h, 4i, 4k, 4l, 5c, 5d, 5f, 5g, 6a, 6b-SF to ck, 6c, 6d, 6e, 6f, 6h, 7a, 7b, 7c, 7d, 7e, 7g, 7h, 7i , 7j, 7k, 8a, 8b, 9a …]
