# Supplementary material for: Expression of ALS-PFN1 impairs vesicular degradation in iPSC-derived microglia
Source: Nat Commun. 2024 Mar 20;15:2497. doi: 10.1038/s41467-024-46695-w (PMC10954694; doi:10.1038/s41467-024-46695-w)
Supplement: Supplementary file 12 — Source Data [file 41467_2024_46695_MOESM12_ESM.zip › Source file PFN1 microglia supplemental figures.xlsx]

## Sheet: Sup. 2b
	WT							C71G+/-				M114T+/-
F13A1	3256.05	3338.76	1016.56	2298.12	3337.67	771.947	893.1	2666.44	4474.82	778.35	2921.6	676.055	845.952	2632.88
MCM5	1977.81	1847.3	1445.53	1470.93	2268.76	2406.86	2425.48	2245.72	1833.16	1559.99	1664.62	3676.32	3151.7	4989.02
DNMT1	4274.73	3756.84	3658.88	4104.03	4071.51	4396.41	4690.93	4660.47	3967.09	3722.92	4108.41	180.856	159.215	181.957
TPI1	8721.9	9500.74	6022.41	6028.43	7109.5	9696.14	8435.41	9925.55	8670.29	6381.37	6082.63	10456.2	14164.4	8387.81
MABP	22690.1	19857.6	24510.2	26258	20053.1	19511.6	17989.3	22899.2	20578.7	24937.9	25854.8	18028.5	15004.6	20607.7
CD14	17429.6	18289.8	42614.9	51881.4	33098.2	37483.7	35871.1	16017.2	15188.3	25003.7	31959.1	46222.6	60846.2	35202.4
CSF1R	54557.2	53146.6	36167.3	41927.9	74323	67584.5	75135.7	56230.2	55532.1	37216.1	43347.3	46160.1	62297.4	82245.6
APOE	503026	599604	338302	361863	238041	445414	386354	599936	446251	387423	306857	334835	1057428	421889
SPP1	238643	370642	36524.9	47416.2	327106	360075	335435	321672	357138	68775.4	55529.1	716981	345124	259841

## Sheet: Sup. 2c
	WT							C71G+/-				M114T+/-
GPR34	7773.44	7992.84	4374.13	6533.18	11389.8	10101.4	9402.5	8794.33	9178.03	6524.98	6623.4	9682.23	6442.47	9363.61
C1QA	17042.9	17991.5	9618.4	13358	10363.4	18244.2	16978.4	15371.7	15589	6916.35	8805.06	15248.9	43453.3	18682.4
MERTK	9988.59	10196	12809.8	14846.1	13602	13327.5	12707.3	9334.86	10810.3	12364.8	12325.2	12606.1	9673.78	12898.7
CLEC7A	4407.17	4492.01	9279.54	8671.78	6379.2	5265.39	5969.49	4204.45	4455.45	8357.94	8748.3	6058.66	3845.15	5799.78
TREM2	25840.4	27832.8	7593.72	8478.09	15085	21837.8	17808.7	29437.7	23917.7	12375.8	10881.5	19977	42596.8	18985.3
CSF1R	54557.2	53146.6	36167.3	41927.9	74323	67584.5	75135.7	56230.2	55532.1	37216.1	43347.3	46160.1	62297.4	82245.6
	WT							C71G+/-				M114T+/-
P2RY12	496.007	418.08	7.50924	22.7875	871.876	972.018	1062.6	717.923	602.557	40.5619	33.0241	476.899	398.039	923.327
TMEM119	73.7788	109.217	64.7672	77.4775	125.059	173.452	327.814	114.236	131.523	81.1238	121.776	234.681	211.008	262.357
PROS1	1071.13	1311.78	2813.15	2514.6	1093.68	1002.93	931.818	976.116	1410.04	2034.67	2004.15	1218.62	773.058	1024.04
GAS6	2270.25	2795.03	2589.75	3132.14	1728.41	1185.83	1185.64	2119.41	1941.23	2769.17	3202.31	1212.16	2776.68	1822.11
CX3CR1	1277.35	968.864	0.938655	2.27875	5120.35	3985.96	5784.5	1528.72	1509.96	14.2515	11.3521	1149.72	2011.29	4623.41
NANOGP4	1.7778	2.34876	0.938655	0	2.35961	2.57602	0	0.92875	4.07822	1.09627	0	10.7652	0	2.53894

## Sheet: Sup. 3
		IL-6
		WT				M114T+/-				M114T+/+
	Untreated	217.5	279	309.4	332.9	158.1	422.1	320.6	320.1	316.5	346.8	383.7
	6h LPS	6513	7570	6948	7365	7601	8166	8329	8679	8525	11260	14200
	24h LPS	17380	23830	20800	22600	19470	33620	54750	23550	45610	54660	63470
		IL-10
		WT				M114T+/-				M114T+/+
	Untreated	57.13	75.13	65.38	71.44	81.32	56.24	28.39	42.07	23.49	39.28	18.61
	6h LPS	2884	3056	1633	1369	1418	2151	1521	1437	1562	1755	1504
	24h LPS	1534	1385	977	1131	1751	2011	1639	1300	1439	1806	1700
		CCL5
		WT				M114T+/-				M114T+/+
	Untreated	21.4	23.82	24.24	9.977	23.74	44.89	30.06	10.19	15.6	20.23	15.45
	6h LPS	232.3	208.4	268.1	123.5	160.3	174.9	189.8	173.8	194.6	189.6	155.4
	24h LPS	396.3	374.5	358.4	460.7	293.2	317.5	693.6	523.9	842.1	591.2	601.9
		TNFa
		WT				M114T+/-				M114T+/+
	Untreated	4.762	5.878	4.174	7.23	6.962	5.785	1.786		3.734	9.388	0
	6h LPS	1220	1320	1283	1182	1521	1183	1299		2204	1675	1237
	24h LPS	163.9	278.5	239.1	223	251	191.4	207.5		352.7	654.3	177.7

## Sheet: Sup 4a,b,c
4a
	-log10(p-value)
Calcium signaling pathway	1.99725
Rap1 signaling pathway	2.02398
Neutrophil extracellular trap formation	2.3516
Cellular senescence	2.3788
Cholesterol metabolism	2.3788
Phagosome	2.40826
PPAR signaling pathway	2.55176
Staphylococcus aureus infection	2.96531
Human T-cell leukemia virus 1 infection	3.21413
Ferroptosis	3.462
4b
	-log10(p-value)
Tertiary Granule	2.14487
Cell-Cell Junction	2.20566
Cell-Substrate Junction	2.28811
Vacuolar Lumen	2.29889
Focal Adhesion	2.31493
Intermediate Filament	2.54266
Intracellular Membrane-Bounded Organelle	4.05135
Lipid Droplet	4.59742
Nucleus	4.85014
Membrane Raft	5.45939
4c
	-log10(p-value)
cellular response to cytokine stimulus	2.08967
synapse organization	2.18908
PID UPA UPAR PATHWAY	2.3051
cellular ketone metabolic process	2.35758
Fatty acid transporters	2.49422
NABA ECM AFFILIATED	2.60702
neg. regulation of amide metabolic process	2.72467
tissue homeostasis	2.9457
intermediate filament organization	3.00821
DNA Damage Induced Senescence	3.00821
cell-cell adhesion	3.17689
Ferroptosis	3.66619
osteoclast differentiation	4.1749

## Sheet: Sup. 5a, b
5a
	N.I	Not included in this study
5b
SCR miRNA	PFN1 miRNA
1	0.311725
1	0.208815
1	0.436956
1	0.308642
1	0.296494

## Sheet: Sup. 5d
SC	KD
1	0.628153
1	0.666527
1	1.73407
1	0.692595
1	0.21279

## Sheet: Sup 6b, c
6b			6c
WT	C71G+/-		WT	C71G+/-
1	1.42389		1	1.18935
1	1.04933		1	1.32398
1	0.934683		1	0.882267

## Sheet: Sup 6d,e,f 
6d							6e			6f
							WT	C71G+/-		WT	M114T+/-	M114T+/+
							1	0.968036		1	1.78187	1.57809
							1	0.851391		1	1.34677	0.662749
							1	1.05971		1	0.989023	0.560248

## Sheet: Sup 6g,h
6g							6h
							WT	C71G+/-
							1	1.62394
							1	1.47187
							1	1.41701

## Sheet: Sup 7a,b,c
7a																	7b
																	SCR miRNA	PFN1 miRNA
																	1	0.033593
																	1	0.052601
																	1	0.065153
																	1	0.151093
																	1	0.300823
																	7c
																	SCR miRNA	PFN1 miRNA
																	1	0.771762
																	1	0.947411
																	1	0.551109
																	1	0.796477
N.I.	Not included in this study

[truncated: 17 more sheets: Sup 8 b,c, Sup 8 d,e, Sup 9 a,b,c, Sup 10 a,b , Sup 10d, Sup 11 b,c, Sup 12a,b, Sup 12 c, Sup 12d, Sup 13 b,c,d, Sup 13 f,g,h, Sup 14b, Sup 15a, Sup 15b, Sup 15c, Sup15d, Sup 16]
